# Supplementary material for: Design rules for high mobility xanthene-based hole transport materials
Source: Chem Sci. 2019 Jul 25;10(36):8360–6. doi: 10.1039/c9sc01491h (PMC6839588; doi:10.1039/c9sc01491h)
Supplement: Supplementary file 2 [file SC-010-C9SC01491H-s002.zip]

Archive with 3 entries (2 files):
- screened_molecules_homo_lumo_energies.csv
- __MACOSX/
- __MACOSX/._screened_molecules_homo_lumo_energies.csv
