# Supplementary material for: Design rules for high mobility xanthene-based hole transport materials
Source: Chem Sci. 2019 Jul 25;10(36):8360–6. doi: 10.1039/c9sc01491h (PMC6839588; doi:10.1039/c9sc01491h)
Supplement: Supplementary file 2 [file SC-010-C9SC01491H-s002.zip › screened_molecules_homo_lumo_energies.csv]

smiles	inchikey	B3LYP/def2sv(p) HOMO Energy (eV)	B3LYP/def2sv(p) LUMO Energy (eV)
COc1ccc(N(c2ccc(OC)cc2)c2ccc3c(c2)Oc2cc(N(c4ccc(OC)cc4)c4ccc(OC)cc4)ccc2C32c3ccc(N(c4ccc(OC)cc4)c4ccc(OC)cc4)cc3-c3cc(N(c4ccc(OC)cc4)c4ccc(OC)cc4)ccc32)cc1	KYUJTEBAIRXCRT-UHFFFAOYNA-N	-4.564984296	-0.914847234
CSc1ccc(N(c2ccc(C)cc2)c2ccc3c(c2)C2(c4cc(N(c5ccc(C)cc5)c5ccc(SC)cc5)ccc4O3)c3cc(N(c4ccc(C)cc4)c4ccc(SC)cc4)ccc3-c3ccc(N(c4ccc(C)cc4)c4ccc(SC)cc4)cc32)cc1	OKWBHYGKQPCTBM-UHFFFAOYNA-N	-4.796009074	-1.317848054
Fc1cccc2c1Oc1c(F)cccc1C21c2cc(N(c3ccccc3)c3ccccc3)ccc2-c2ccc(N(c3ccccc3)c3ccccc3)cc21	IIJBCCZBYPEDLN-UHFFFAOYNA-N	-4.958461126	-1.301793328
COc1ccc(N(c2ccc(OC)cc2)c2ccc3c(c2)Oc2cc(N(c4ccc(OC)cc4)c4ccc(OC)cc4)ccc2C32c3cc(OC)sc3-c3sc(OC)cc32)cc1	YLQQVTHTXIDPKB-UHFFFAOYNA-N	-4.535051757	-0.700693524
COc1ccc(N(c2cccc(OC)c2)c2ccc3c(c2)C2(c4cc(CC(F)(F)F)ccc4-c4ccc(CC(F)(F)F)cc42)c2cc(N(c4ccc(OC)cc4)c4cccc(OC)c4)ccc2-3)cc1	WDZRYRSJZBEFKZ-UHFFFAOYNA-N	-4.647706949	-1.398121681
COc1sc2c(c1OC)C1(c3ccc(C(F)(F)F)cc3Oc3cc(C(F)(F)F)ccc31)c1c-2sc(OC)c1OC	SKSPDWSPZOTMIY-UHFFFAOYNA-N	-5.2711201	-1.415536976
COc1cccc(N(c2ccccc2)c2ccc3c(c2)C2(c4ccc(F)cc4Oc4cc(F)ccc42)c2cc(N(c4ccccc4)c4cccc(OC)c4)ccc2-3)c1	MVBZBJNEVZDYKO-UHFFFAOYNA-N	-4.940773716	-1.30533081
COc1ccc(N(c2ccc(OC)cc2)c2ccc3c(c2)C2(c4cc(N(c5ccc(OC)cc5)c5ccc(OC)cc5)ccc4O3)c3cc(N(c4ccccc4)c4cccc(OC)c4)ccc3-c3ccc(N(c4ccccc4)c4cccc(OC)c4)cc32)cc1	MAKLUNLNEGXEGF-UHFFFAOYNA-N	-4.601175457	-1.137708592
COc1ccc(N(c2ccccc2)c2ccc3c(c2)C2(c4cc(N(c5ccccc5)c5ccc(OC)cc5)ccc4-3)c3cc(N(c4ccccc4)c4ccc(OC)cc4)ccc3-c3ccc(N(c4ccccc4)c4ccc(OC)cc4)cc32)cc1	YMQXVXVEQFMKRK-UHFFFAOYNA-N	-4.655598255	-1.051720571
COc1cccc(N(c2cccc(OC)c2)c2ccc3c(c2)C2(c4cc(CCC(F)(F)F)ccc4Oc4ccc(CCC(F)(F)F)cc42)c2cc(N(c4cccc(OC)c4)c4cccc(OC)c4)ccc2-3)c1	SKOPKZWUFHFWKF-UHFFFAOYNA-N	-4.977509105	-1.308868292
Cc1ccc(N(c2ccc([N+](=O)[O-])cc2)c2ccc3c(c2)C2(c4cc(N(c5ccc(C)cc5)c5ccc([N+](=O)[O-])cc5)ccc4-3)c3ccsc3-c3sccc32)cc1	VSEBISWYUACHOW-UHFFFAOYNA-N	-5.477110391	-2.273512386
Cc1ccc(N(c2ccc(Cl)cc2)c2ccc3c(c2)C2(c4cc(N(c5ccc(C)cc5)c5ccc(Cl)cc5)ccc4-3)c3ccsc3-c3sccc32)cc1	KWWUEVNCYDZDFO-UHFFFAOYNA-N	-4.934515095	-1.323834561
COc1ccc(N(c2ccc3c(c2)Oc2cc(N(c4ccc(OC)cc4)c4ccccc4OC)ccc2C32c3ccc(N(c4cccc(OC)c4)c4cccc(OC)c4)cc3-c3cc(N(c4cccc(OC)c4)c4cccc(OC)c4)ccc32)c2ccccc2OC)cc1	YSKPGEADGADJRW-UHFFFAOYNA-N	-4.760362141	-0.994576633
COc1ccc(N(c2cccc(OC)c2)c2ccc3c(c2)C2(c4ccc(N(c5ccccc5OC)c5ccccc5OC)cc4Oc4cc(N(c5ccccc5OC)c5ccccc5OC)ccc42)c2cc(N(c4ccc(OC)cc4)c4cccc(OC)c4)ccc2-3)cc1	KWHPLJSJSPNWQZ-UHFFFAOYNA-N	-4.568249664	-0.93770481
COc1ccc(N(c2ccc(F)cc2)c2ccc3c(c2)C2(c4cc(N(c5ccc(F)cc5)c5ccc(OC)cc5)ccc4O3)c3cc(N(c4ccc(F)cc4)c4ccc(OC)cc4)ccc3-c3ccc(N(c4ccc(F)cc4)c4ccc(OC)cc4)cc32)cc1	ILUMQFICLZNSAS-UHFFFAOYNA-N	-4.770158245	-1.201927494
COc1ccc(N(c2ccccc2)c2ccc3c(c2)C2(c4cc(N(c5ccccc5)c5ccc(OC)cc5)ccc4O3)c3cc(N(c4ccccc4)c4ccccc4)ccc3-c3ccc(N(c4ccccc4)c4ccccc4)cc32)cc1	YBKURQCANQAATF-UHFFFAOYNA-N	-4.816417623	-1.19077082
COc1ccc(N(c2ccc3c(c2)Oc2cc(N(c4ccc(OC)cc4)c4ccccc4OC)ccc2C32c3cc(N(c4cccc(OC)c4)c4ccccc4OC)ccc3-c3ccc(N(c4cccc(OC)c4)c4ccccc4OC)cc32)c2ccccc2OC)cc1	RITCTBXUDZKHBW-UHFFFAOYNA-N	-4.663761675	-0.937976924
COc1ccc(N(c2ccc(OC)cc2)c2ccc3c(c2)C2(c4cc(N(c5ccc(OC)cc5)c5ccc(OC)cc5)ccc4-3)c3cccc(C(F)(F)F)c3-c3c(C(F)(F)F)cccc32)cc1	BUPDPWWQLFGKBB-UHFFFAOYNA-N	-4.58022268	-1.817993567
CSc1ccc(N(c2ccc([N+](=O)[O-])cc2)c2ccc3c(c2)C2(c4cc(N(c5ccc(SC)cc5)c5ccc([N+](=O)[O-])cc5)ccc4O3)c3cc(N(c4ccc(SC)cc4)c4ccc([N+](=O)[O-])cc4)ccc3-c3ccc(N(c4ccc(SC)cc4)c4ccc([N+](=O)[O-])cc4)cc32)cc1	VYEHNEMTWGUMSQ-UHFFFAOYNA-N	-5.691536215	-2.467257547
Fc1ccc2c(c1)C1(c3cc(F)ccc3O2)c2ccsc2-c2sccc21	OFAHTFLNOZZUBU-UHFFFAOYNA-N	-5.647453748	-1.486014499
COc1ccc(N(c2ccc(OC)cc2)c2ccc3c(c2)C2(c4cc(N(c5ccc(OC)cc5)c5ccc(OC)cc5)ccc4O3)c3cc(N(c4cccc(OC)c4)c4cccc(OC)c4)ccc3-c3ccc(N(c4cccc(OC)c4)c4cccc(OC)c4)cc32)cc1	HZRKNLKHCXHAFI-UHFFFAOYNA-N	-4.678183716	-1.176893007
COc1cccc(N(c2cccc(OC)c2)c2ccc3c(c2)C2(c4cc(N(c5cccc(OC)c5)c5cccc(OC)c5)ccc4-3)c3cccc(N(c4ccccc4OC)c4ccccc4OC)c3Oc3c(N(c4ccccc4OC)c4ccccc4OC)cccc32)c1	WNALIJZDIDORLR-UHFFFAOYNA-N	-4.802811924	-1.177165121
COc1ccc(N(c2ccc(OC)cc2)c2ccc3c(c2)C2(c4ccc(F)cc4-c4cc(F)ccc42)c2cc(N(c4ccc(OC)cc4)c4ccc(OC)cc4)ccc2-3)cc1	LJMSSXRNFXLJLC-UHFFFAOYNA-N	-4.551378597	-1.349957504
COc1ccc(N(c2ccc(OC)cc2)c2ccc3c(c2)C2(c4cc(N(c5ccc(OC)cc5)c5ccc(OC)cc5)ccc4O3)c3c(sc(OC)c3OC)-c3sc(OC)c(OC)c32)cc1	BUDOBDNFQDBOTA-UHFFFAOYNA-N	-4.497772141	-1.068591639
COc1cccc(N(c2ccccc2)c2ccc3c(c2)C2(c4ccc(C(F)(F)F)cc4-c4cc(C(F)(F)F)ccc42)c2cc(N(c4ccccc4)c4cccc(OC)c4)ccc2-3)c1	HHEOFGFGSMBXJG-UHFFFAOYNA-N	-4.973155281	-1.638398334
Cc1ccc(N(c2ccc(C)cc2)c2ccc3c(c2)-c2cc(N(c4ccc(C)cc4)c4ccc(C)cc4)ccc2C32c3cc(N(c4ccc(C)cc4)c4ccc(C)cc4)ccc3Oc3ccc(N(c4ccc(C)cc4)c4ccc(C)cc4)cc32)cc1	RZUFQTXZKXILTG-UHFFFAOYNA-N	-4.79029468	-1.125463463
COc1ccc(N(c2cccc(OC)c2)c2cccc3c2Oc2c(N(c4ccc(OC)cc4)c4cccc(OC)c4)cccc2C32c3cc(N(c4cccc(OC)c4)c4cccc(OC)c4)ccc3-c3ccc(N(c4cccc(OC)c4)c4cccc(OC)c4)cc32)cc1	JTRLAKNVILOGFV-UHFFFAOYNA-N	-4.814784939	-1.191042934
Cc1ccc(N(c2ccc(C(F)(F)F)cc2)c2ccc3c(c2)C2(c4cc(N(c5ccc(C)cc5)c5ccc(C(F)(F)F)cc5)ccc4O3)c3cc(N(c4ccc(C)cc4)c4ccc(C(F)(F)F)cc4)ccc3-c3ccc(N(c4ccc(C)cc4)c4ccc(C(F)(F)F)cc4)cc32)cc1	USFNJOLZHGFFDD-UHFFFAOYNA-N	-5.323365986	-1.685746168
COc1ccc(N(c2ccc(OC)cc2)c2ccc3c(c2)C2(c4cc(N(c5ccc(OC)cc5)c5ccc(OC)cc5)ccc4O3)c3cc(N(c4ccc(OC)cc4)c4ccc(OC)cc4)ccc3-c3ccc(N(c4ccc(OC)cc4)c4ccc(OC)cc4)cc32)cc1	BSBVJQUURRFRGT-UHFFFAOYNA-N	-4.442260887	-0.886003151
COc1ccc(N(c2ccccc2)c2ccc3c(c2)C2(c4cc(N(c5ccccc5)c5ccccc5)ccc4Oc4ccc(N(c5ccccc5)c5ccccc5)cc42)c2cc(N(c4ccccc4)c4ccc(OC)cc4)ccc2-3)cc1	BGMXLPFZWCBDNA-UHFFFAOYNA-N	-4.759545799	-1.136075908
COc1ccc(N(c2cccc(OC)c2)c2ccc3c(c2)C2(c4cc(N(c5ccc(OC)cc5)c5cccc(OC)c5)ccc4-3)c3cccc(N(c4ccc(OC)cc4)c4ccc(OC)cc4)c3-c3c(N(c4ccc(OC)cc4)c4ccc(OC)cc4)cccc32)cc1	WRTLFMFHPMNSBT-UHFFFAOYNA-N	-4.587841871	-1.161382509
COc1cccc(N(c2cccc(OC)c2)c2ccc3c(c2)C2(c4ccc(C(F)(F)F)cc4Oc4cc(C(F)(F)F)ccc42)c2cc(N(c4cccc(OC)c4)c4cccc(OC)c4)ccc2-3)c1	GBIJDKPYJJFTGK-UHFFFAOYNA-N	-4.969345685	-1.363835318
COc1ccc(N(c2ccc(OC)cc2)c2ccc3c(c2)-c2cc(N(c4ccc(OC)cc4)c4ccc(OC)cc4)ccc2C32c3cc(N(c4ccccc4OC)c4ccccc4OC)ccc3Oc3ccc(N(c4ccccc4OC)c4ccccc4OC)cc32)cc1	ONELITLEBXUCDC-UHFFFAOYNA-N	-4.528248908	-0.911581867
COc1cccc(N(c2ccccc2)c2ccc3c(c2)C2(c4cc(N(c5ccccc5)c5cccc(OC)c5)ccc4O3)c3cc(N(c4ccccc4)c4cccc(OC)c4)ccc3-c3ccc(N(c4ccccc4)c4cccc(OC)c4)cc32)c1	VRIUBZNZMHOYSX-UHFFFAOYNA-N	-4.809886887	-1.148865266
COc1cccc(N(c2cccc(OC)c2)c2ccc3c(c2)C2(c4cc(N(c5cccc(OC)c5)c5cccc(OC)c5)ccc4-3)c3cccc(C(F)(F)F)c3-c3c(C(F)(F)F)cccc32)c1	FEZXUDPTQXEUDO-UHFFFAOYNA-N	-4.90621524	-1.834048293
COc1ccc(N(c2ccccc2)c2ccc3c(c2)C2(c4cc(N(c5ccccc5)c5ccc(OC)cc5)ccc4-3)c3cccc(F)c3Oc3c(F)cccc32)cc1	KTNOVTNUIUNOJO-UHFFFAOYNA-N	-4.758185229	-1.149953722
COc1cccc(N(c2cccc(OC)c2)c2ccc3c(c2)Oc2cc(N(c4cccc(OC)c4)c4cccc(OC)c4)ccc2C32c3c(sc(OC)c3OC)-c3sc(OC)c(OC)c32)c1	ALULJEZKNVBABT-UHFFFAOYNA-N	-4.8509761	-1.052809027
COc1ccc(N(c2ccc(OC)cc2)c2ccc3c(c2)C2(c4cc(N(c5ccc(OC)cc5)c5ccc(OC)cc5)ccc4-3)c3cc(C(F)(F)F)ccc3-c3ccc(C(F)(F)F)cc32)cc1	MFIGSVMXPSCLNM-UHFFFAOYNA-N	-4.627026286	-1.90751907
COc1ccc(N(c2cccc(OC)c2)c2ccc3c(c2)-c2cc(N(c4ccc(OC)cc4)c4cccc(OC)c4)ccc2C32c3cc(N(c4ccccc4)c4ccccc4)ccc3-c3ccc(N(c4ccccc4)c4ccccc4)cc32)cc1	GKANKOAEZVLXOJ-UHFFFAOYNA-N	-4.759273685	-1.078659856
COc1ccc(N(c2cccc(OC)c2)c2cccc3c2-c2c(N(c4ccc(OC)cc4)c4cccc(OC)c4)cccc2C32c3cc(N(c4ccccc4)c4ccccc4)ccc3-c3ccc(N(c4ccccc4)c4ccccc4)cc32)cc1	XSDHOMDICOIQJC-UHFFFAOYNA-N	-4.865670255	-1.197029442
COc1cccc(N(c2cccc(OC)c2)c2ccc3c(c2)-c2cc(N(c4cccc(OC)c4)c4cccc(OC)c4)ccc2C32c3ccc(N(c4ccccc4OC)c4ccccc4OC)cc3Oc3cc(N(c4ccccc4OC)c4ccccc4OC)ccc32)c1	CALQKGHVVPAQOJ-UHFFFAOYNA-N	-4.796553302	-0.939065379
FC(F)(F)c1ccc2c(c1)C1(c3cc(C(F)(F)F)ccc3O2)c2ccsc2-c2sccc21	QIBDHRXXLCGXPB-UHFFFAOYNA-N	-5.792762619	-1.624248406
COc1ccc(N(c2ccc3c(c2)C2(c4cc(N(c5ccccc5OC)c5ccccc5OC)ccc4Oc4ccc(N(c5ccccc5OC)c5ccccc5OC)cc42)c2cc(N(c4ccc(OC)cc4)c4ccccc4OC)ccc2-3)c2ccccc2OC)cc1	HUXHPYVXGXPTLB-UHFFFAOYNA-N	-4.338041229	-0.659332198
COc1ccc(N(c2ccc(OC)cc2)c2ccc3c(c2)C2(c4cc(N(c5ccccc5)c5ccccc5)ccc4-c4ccc(N(c5ccccc5)c5ccccc5)cc42)c2cc(N(c4ccc(OC)cc4)c4ccc(OC)cc4)ccc2-3)cc1	XHFQJZBJVPSOPN-UHFFFAOYNA-N	-4.560630472	-1.133082654
COc1ccc(N(c2cccc(OC)c2)c2cccc3c2Oc2c(N(c4ccc(OC)cc4)c4cccc(OC)c4)cccc2C32c3cc(N(c4cccc(OC)c4)c4ccccc4OC)ccc3-c3ccc(N(c4cccc(OC)c4)c4ccccc4OC)cc32)cc1	XAUXCRJLYXWCBD-UHFFFAOYNA-N	-4.691245188	-1.013352499
COc1ccc(N(c2cccc(OC)c2)c2ccc3c(c2)C2(c4cc(N(c5ccc(OC)cc5)c5cccc(OC)c5)ccc4-3)c3cc(N(c4ccc(OC)cc4)c4cccc(OC)c4)ccc3-c3ccc(N(c4ccc(OC)cc4)c4cccc(OC)c4)cc32)cc1	CXGKRXBAXYHUMF-UHFFFAOYNA-N	-4.679272172	-1.068047411
c1ccc(N(c2ccccc2)c2ccc3c(c2)C2(c4cc(N(c5ccccc5)c5ccccc5)ccc4-3)c3cc(N(c4ccccc4)c4ccccc4)ccc3-c3ccc(N(c4ccccc4)c4ccccc4)cc32)cc1	MQRCTQVBZYBPQE-UHFFFAOYNA-N	-4.905126784	-1.227506209
COc1ccc(N(c2cccc(OC)c2)c2ccc3c(c2)C2(c4cc(N(c5ccc(OC)cc5)c5cccc(OC)c5)ccc4-3)c3cccc(CCC(F)(F)F)c3-c3c(CCC(F)(F)F)cccc32)cc1	CEFSRJBIXUEJIH-UHFFFAOYNA-N	-4.754375633	-1.389958261
COc1cccc(N(c2ccc3c(c2)C2(c4cc(N(c5cccc(OC)c5)c5ccccc5OC)ccc4-3)c3cccc(N(c4cccc(OC)c4)c4cccc(OC)c4)c3Oc3c(N(c4cccc(OC)c4)c4cccc(OC)c4)cccc32)c2ccccc2OC)c1	SVEUUOUPANOQHR-UHFFFAOYNA-N	-4.690428846	-0.991039152
COc1cccc(N(c2ccccc2)c2ccc3c(c2)C2(c4cc(N(c5ccccc5)c5cccc(OC)c5)ccc4O3)c3cc(N(c4cccc(OC)c4)c4cccc(OC)c4)ccc3-c3ccc(N(c4cccc(OC)c4)c4cccc(OC)c4)cc32)c1	MCPHRKZUTQZPBD-UHFFFAOYNA-N	-4.832200234	-1.163287307
COc1cccc(N(c2ccccc2)c2ccc3c(c2)C2(c4cc(N(c5ccccc5)c5cccc(OC)c5)ccc4-3)c3cccc(CC(F)(F)F)c3Oc3c(CC(F)(F)F)cccc32)c1	YYXGTEXWQYGOEP-UHFFFAOYNA-N	-4.880364411	-1.248186872
COc1ccc(N(c2ccc(OC)cc2)c2ccc3c(c2)-c2cc(N(c4ccc(OC)cc4)c4ccc(OC)cc4)ccc2C32c3ccc(N(c4ccc(OC)cc4)c4ccccc4OC)cc3Oc3cc(N(c4ccc(OC)cc4)c4ccccc4OC)ccc32)cc1	PEKUYLCMDZSTSR-UHFFFAOYNA-N	-4.568521778	-0.87974453
FC(F)(F)CCc1ccc2c(c1)C1(c3cc(CCC(F)(F)F)ccc3O2)c2ccsc2-c2sccc21	FUIDQUCNYFPVRI-UHFFFAOYNA-N	-5.677658401	-1.521389318
COc1cccc(N(c2cccc(OC)c2)c2ccc3c(c2)C2(c4cc(N(c5cccc(OC)c5)c5cccc(OC)c5)ccc4-3)c3cccc(N(c4cccc(OC)c4)c4cccc(OC)c4)c3Oc3c(N(c4cccc(OC)c4)c4cccc(OC)c4)cccc32)c1	QIZCOVNVRZDEGS-UHFFFAOYNA-N	-4.845805934	-1.211451483
COc1cccc(N(c2cccc(OC)c2)c2ccc3c(c2)C2(c4ccc(CCC(F)(F)F)cc4Oc4cc(CCC(F)(F)F)ccc42)c2cc(N(c4cccc(OC)c4)c4cccc(OC)c4)ccc2-3)c1	VYVABBVLLWSSBR-UHFFFAOYNA-N	-4.95873324	-1.326011473
COc1csc2c1C1(c3ccc(C(F)(F)F)cc3Oc3cc(C(F)(F)F)ccc31)c1c(OC)csc1-2	QKEPNCCZDAYPTM-UHFFFAOYNA-N	-5.707863054	-1.556492023
COc1ccc(N(c2ccc3c(c2)C2(c4ccccc4Oc4ccccc42)c2cc(N(c4ccc(OC)cc4)c4ccccc4OC)ccc2-3)c2ccccc2OC)cc1	KOYQWNZIXKREHJ-UHFFFAOYNA-N	-4.492329861	-0.778518125
COc1cccc(N(c2cccc(OC)c2)c2ccc3c(c2)C2(c4cc(N(c5cccc(OC)c5)c5cccc(OC)c5)ccc4-3)c3cccc(CCC(F)(F)F)c3-c3c(CCC(F)(F)F)cccc32)c1	VUYYXDSUJHBHQC-UHFFFAOYNA-N	-4.914922887	-1.452272365
COc1ccc(N(c2ccccc2)c2ccc3c(c2)C2(c4ccc(N(c5cccc(OC)c5)c5cccc(OC)c5)cc4-c4cc(N(c5cccc(OC)c5)c5cccc(OC)c5)ccc42)c2cc(N(c4ccccc4)c4ccc(OC)cc4)ccc2-3)cc1	BDWHDDOXTXSZEB-UHFFFAOYNA-N	-4.61505327	-1.030223566
COc1sc2c(c1OC)C1(c3ccc(CCC(F)(F)F)cc3Oc3cc(CCC(F)(F)F)ccc31)c1c-2sc(OC)c1OC	UYGUQZJRERSQAG-UHFFFAOYNA-N	-5.223228038	-1.331181639
COc1ccc(N(c2ccc(OC)cc2)c2ccc3c(c2)-c2cc(N(c4ccc(OC)cc4)c4ccc(OC)cc4)ccc2C32c3cc(N(c4ccc(OC)cc4)c4ccc(OC)cc4)ccc3Oc3ccc(N(c4ccc(OC)cc4)c4ccc(OC)cc4)cc32)cc1	IVRSDQLLMGIDPG-UHFFFAOYNA-N	-4.486887581	-0.967909462
COc1ccc(N(c2ccc(OC)cc2)c2ccc3c(c2)C2(c4cc(N(c5ccc(OC)cc5)c5ccc(OC)cc5)ccc4-3)c3cccc(CC(F)(F)F)c3Oc3c(CC(F)(F)F)cccc32)cc1	IVJSQCNGLRNJIF-UHFFFAOYNA-N	-4.527976794	-0.939609607
COc1ccc(N(c2ccc(OC)cc2)c2ccc3c(c2)-c2cc(N(c4ccc(OC)cc4)c4ccc(OC)cc4)ccc2C32c3cc(N(c4ccc(OC)cc4)c4cccc(OC)c4)ccc3-c3ccc(N(c4ccc(OC)cc4)c4cccc(OC)c4)cc32)cc1	SXFACTXWTFYPCA-UHFFFAOYNA-N	-4.603896597	-1.000835255
COc1csc2c1C1(c3ccc(CC(F)(F)F)cc3Oc3cc(CC(F)(F)F)ccc31)c1c(OC)csc1-2	UQBBHBVCVIWQMX-UHFFFAOYNA-N	-5.507859272	-1.342610427
COc1ccc(N(c2ccc3c(c2)-c2cc(N(c4ccc(OC)cc4)c4ccccc4OC)ccc2C32c3cc(N(c4ccc(OC)cc4)c4ccccc4OC)ccc3Oc3ccc(N(c4ccc(OC)cc4)c4ccccc4OC)cc32)c2ccccc2OC)cc1	SPHJKJCGJWDMNQ-UHFFFAOYNA-N	-4.490697177	-0.886275265
Fc1ccc(N(c2ccc(C(F)(F)F)cc2)c2ccc3c(c2)C2(c4cc(N(c5ccc(F)cc5)c5ccc(C(F)(F)F)cc5)ccc4-3)c3ccsc3-c3sccc32)cc1	IYMIOEUPBQLFJK-UHFFFAOYNA-N	-5.335339002	-1.634860852
COc1cccc(N(c2ccc3c(c2)-c2cc(N(c4cccc(OC)c4)c4ccccc4OC)ccc2C32c3ccc(N(c4ccccc4OC)c4ccccc4OC)cc3Oc3cc(N(c4ccccc4OC)c4ccccc4OC)ccc32)c2ccccc2OC)c1	GHAHKRYZCNTZDR-UHFFFAOYNA-N	-4.698592265	-0.833485151
COc1ccc(N(c2cccc(OC)c2)c2ccc3c(c2)-c2cc(N(c4ccc(OC)cc4)c4cccc(OC)c4)ccc2C32c3cc(N(c4ccc(OC)cc4)c4ccc(OC)cc4)ccc3-c3ccc(N(c4ccc(OC)cc4)c4ccc(OC)cc4)cc32)cc1	JJANCNZYZBWBKV-UHFFFAOYNA-N	-4.489336607	-0.981515162
COc1cccc(N(c2ccccc2)c2ccc3c(c2)C2(c4cc(N(c5ccccc5)c5cccc(OC)c5)ccc4-3)c3cc(N(c4cccc(OC)c4)c4cccc(OC)c4)ccc3-c3ccc(N(c4cccc(OC)c4)c4cccc(OC)c4)cc32)c1	YMDHFDFFHGLXKJ-UHFFFAOYNA-N	-4.830023323	-1.172267069
COc1ccc(N(c2ccc(OC)cc2)c2ccc3c(c2)C2(c4ccc(N(c5cccc(OC)c5)c5ccccc5OC)cc4Oc4cc(N(c5cccc(OC)c5)c5ccccc5OC)ccc42)c2cc(N(c4ccc(OC)cc4)c4ccc(OC)cc4)ccc2-3)cc1	SUPBVHRPTWAEPC-UHFFFAOYNA-N	-4.498588483	-0.904779017
COc1ccc(N(c2ccc(OC)cc2)c2ccc3c(c2)C2(c4cc(N(c5ccc(OC)cc5)c5ccc(OC)cc5)ccc4O3)c3ccc(N(c4ccc(OC)cc4)c4ccccc4OC)cc3-c3cc(N(c4ccc(OC)cc4)c4ccccc4OC)ccc32)cc1	FEXFDIVIPAIALV-UHFFFAOYNA-N	-4.455050244	-0.814165058
COc1ccc(N(c2ccccc2)c2ccc3c(c2)C2(c4cc(N(c5ccccc5)c5ccc(OC)cc5)ccc4-3)c3cccc(N(c4ccc(OC)cc4)c4ccc(OC)cc4)c3Oc3c(N(c4ccc(OC)cc4)c4ccc(OC)cc4)cccc32)cc1	KJMHZZDPTFYSQW-UHFFFAOYNA-N	-4.594372607	-1.015529411
COc1ccc(N(c2ccccc2)c2ccc3c(c2)C2(c4cc(N(c5ccccc5)c5ccc(OC)cc5)ccc4-3)c3cc(N(c4ccccc4)c4cccc(OC)c4)ccc3-c3ccc(N(c4ccccc4)c4cccc(OC)c4)cc32)cc1	ITUIUXRAOWPQJJ-UHFFFAOYNA-N	-4.605801395	-1.08165311
COc1ccc(N(c2cccc(OC)c2)c2ccc3c(c2)C2(c4cc(N(c5ccc(OC)cc5)c5cccc(OC)c5)ccc4-3)c3cccc(N(c4ccc(OC)cc4)c4ccccc4OC)c3Oc3c(N(c4ccc(OC)cc4)c4ccccc4OC)cccc32)cc1	YILZFOLQHZOIOF-UHFFFAOYNA-N	-4.560086244	-0.927636592
COc1ccc(N(c2ccc(OC)cc2)c2ccc3c(c2)-c2cc(N(c4ccc(OC)cc4)c4ccc(OC)cc4)ccc2C32c3cc(N(c4ccccc4)c4cccc(OC)c4)ccc3-c3ccc(N(c4ccccc4)c4cccc(OC)c4)cc32)cc1	FPICTQQTWJXVPY-UHFFFAOYNA-N	-4.664850131	-1.049815773
COc1ccc(N(c2ccccc2OC)c2cccc3c2Oc2c(N(c4ccc(OC)cc4)c4ccccc4OC)cccc2C32c3cc(N(c4cccc(OC)c4)c4ccccc4OC)ccc3-c3ccc(N(c4cccc(OC)c4)c4ccccc4OC)cc32)cc1	POKVVUXGCCRMLQ-UHFFFAOYNA-N	-4.643081011	-0.936072126
COc1ccc(N(c2ccccc2)c2ccc3c(c2)C2(c4cc(N(c5ccccc5)c5ccc(OC)cc5)ccc4-3)c3cc(N(c4ccc(OC)cc4)c4ccc(OC)cc4)ccc3-c3ccc(N(c4ccc(OC)cc4)c4ccc(OC)cc4)cc32)cc1	ZGPOQVWWCHEZQG-UHFFFAOYNA-N	-4.470288628	-0.980154592
COc1ccc(N(c2ccc(OC)cc2)c2ccc3c(c2)C2(c4cc(CCC(F)(F)F)ccc4Oc4ccc(CCC(F)(F)F)cc42)c2cc(N(c4ccc(OC)cc4)c4ccc(OC)cc4)ccc2-3)cc1	NTIKOXUZXQHPDR-UHFFFAOYNA-N	-4.653421343	-1.184240084
COc1sc2c(c1OC)C1(c3cc(CCC(F)(F)F)ccc3Oc3ccc(CCC(F)(F)F)cc31)c1c-2sc(OC)c1OC	RYXKAFUHWGIVFO-UHFFFAOYNA-N	-5.180234028	-1.302337556
COc1cccc(N(c2ccc3c(c2)-c2cc(N(c4cccc(OC)c4)c4ccccc4OC)ccc2C32c3cc(N(c4ccccc4OC)c4ccccc4OC)ccc3Oc3ccc(N(c4ccccc4OC)c4ccccc4OC)cc32)c2ccccc2OC)c1	HXCKYYVAHZLYDT-UHFFFAOYNA-N	-4.532874845	-0.871308996
COc1ccc(N(c2ccccc2)c2ccc3c(c2)C2(c4cc(N(c5ccccc5)c5ccc(OC)cc5)ccc4O3)c3cc(N(c4ccc(OC)cc4)c4cccc(OC)c4)ccc3-c3ccc(N(c4ccc(OC)cc4)c4cccc(OC)c4)cc32)cc1	LQRIMBBFAYSUCJ-UHFFFAOYNA-N	-4.663489561	-1.071584893
Clc1ccc(N(c2ccccc2)c2ccc3c(c2)C2(c4cc(N(c5ccccc5)c5ccc(Cl)cc5)ccc4-3)c3ccsc3-c3sccc32)cc1	FGIOIGIMUNMDEF-UHFFFAOYNA-N	-5.014516608	-1.351862302
COc1ccc(N(c2ccc(OC)cc2)c2ccc3c(c2)C2(c4cc(N(c5ccc(OC)cc5)c5ccc(OC)cc5)ccc4-3)c3cccc(N(c4ccc(OC)cc4)c4ccccc4OC)c3Oc3c(N(c4ccc(OC)cc4)c4ccccc4OC)cccc32)cc1	BDBBHEREKAHRNL-UHFFFAOYNA-N	-4.41586583	-0.780695037
COc1cccc(N(c2ccccc2OC)c2cccc3c2Oc2c(N(c4cccc(OC)c4)c4ccccc4OC)cccc2C32c3cc(N(c4ccccc4OC)c4ccccc4OC)ccc3-c3ccc(N(c4ccccc4OC)c4ccccc4OC)cc32)c1	XEAGEESGZWUPOV-UHFFFAOYNA-N	-4.632468566	-0.781239265
COc1ccc(N(c2cccc(OC)c2)c2ccc3c(c2)C2(c4cc(F)ccc4Oc4ccc(F)cc42)c2cc(N(c4ccc(OC)cc4)c4cccc(OC)c4)ccc2-3)cc1	VSDSXFGIBQCTKR-UHFFFAOYNA-N	-4.775056297	-1.240295566
COc1cccc(N(c2cccc(OC)c2)c2ccc3c(c2)C2(c4cc(N(c5cccc(OC)c5)c5cccc(OC)c5)ccc4-3)c3cccc(CCC(F)(F)F)c3Oc3c(CCC(F)(F)F)cccc32)c1	FEKMNLJDWZHDPJ-UHFFFAOYNA-N	-4.940229488	-1.316487484
COc1ccc(N(c2ccc(OC)cc2)c2ccc3c(c2)C2(c4cc(N(c5ccc(OC)cc5)c5ccc(OC)cc5)ccc4-3)c3cccc(CCC(F)(F)F)c3Oc3c(CCC(F)(F)F)cccc32)cc1	WBELYMXRITUALE-UHFFFAOYNA-N	-4.592467809	-1.024509172
FC(F)(F)Cc1cccc2c1Oc1c(CC(F)(F)F)cccc1C21c2cc(N(c3ccccc3)c3ccccc3)ccc2-c2ccc(N(c3ccccc3)c3ccccc3)cc21	ZIHJSRFWXFQCHM-UHFFFAOYNA-N	-4.915467115	-1.271588675
FC(F)(F)c1ccc2c(c1)Oc1cc(C(F)(F)F)ccc1C21c2ccsc2-c2sccc21	BDWITFNURJILHI-UHFFFAOYNA-N	-5.858342091	-1.689827878
COc1ccc(N(c2ccccc2)c2ccc3c(c2)C2(c4ccccc4Oc4ccccc42)c2cc(N(c4ccccc4)c4ccc(OC)cc4)ccc2-3)cc1	SUFRNNIHCNTTGD-UHFFFAOYNA-N	-4.694782669	-1.080564654
COc1cccc(N(c2cccc(OC)c2)c2ccc3c(c2)C2(c4cc(N(c5cccc(OC)c5)c5cccc(OC)c5)ccc4O3)c3cc(N(c4cccc(OC)c4)c4ccccc4OC)ccc3-c3ccc(N(c4cccc(OC)c4)c4ccccc4OC)cc32)c1	FERHDAOBFORHBP-UHFFFAOYNA-N	-4.634917592	-0.940425949
FC(F)(F)Cc1ccc2c(c1)-c1cc(CC(F)(F)F)ccc1C21c2cc(N(c3ccccc3)c3ccccc3)ccc2-c2ccc(N(c3ccccc3)c3ccccc3)cc21	JOJVEEKHLCZEPG-UHFFFAOYNA-N	-4.862949115	-1.350501732
COc1csc2c1C1(c3ccc(F)cc3Oc3cc(F)ccc31)c1c(OC)csc1-2	BJXYVWDWSWBMNA-UHFFFAOYNA-N	-5.511668867	-1.356760354
COc1ccc(N(c2ccc(OC)cc2)c2ccc3c(c2)C2(c4cc(N(c5ccc(OC)cc5)c5ccc(OC)cc5)ccc4O3)c3ccccc3-c3ccccc32)cc1	UUGKWARFPCZCNB-UHFFFAOYNA-N	-4.551922825	-1.041924468
COc1ccc(N(c2cccc(OC)c2)c2ccc3c(c2)-c2cc(N(c4ccc(OC)cc4)c4cccc(OC)c4)ccc2C32c3cc(N(c4ccc(OC)cc4)c4ccc(OC)cc4)ccc3Oc3ccc(N(c4ccc(OC)cc4)c4ccc(OC)cc4)cc32)cc1	HUVQVUHYVWYAMA-UHFFFAOYNA-N	-4.536956555	-1.008182333
COc1cccc(N(c2cccc(OC)c2)c2ccc3c(c2)C2(c4cc(N(c5cccc(OC)c5)c5cccc(OC)c5)ccc4-3)c3cccc(CC(F)(F)F)c3-c3c(CC(F)(F)F)cccc32)c1	UKQCTGQTPATARR-UHFFFAOYNA-N	-4.880364411	-1.434584955
COc1ccc(N(c2cccc(OC)c2)c2ccc3c(c2)Oc2cc(N(c4ccc(OC)cc4)c4cccc(OC)c4)ccc2C32c3c(sc(OC)c3OC)-c3sc(OC)c(OC)c32)cc1	RQZWCQKOWLKZDS-UHFFFAOYNA-N	-4.750838151	-0.99158338
COc1cccc(N(c2ccccc2)c2ccc3c(c2)C2(c4cc(CC(F)(F)F)ccc4-c4ccc(CC(F)(F)F)cc42)c2cc(N(c4ccccc4)c4cccc(OC)c4)ccc2-3)c1	UUQBARHTAAMCSA-UHFFFAOYNA-N	-4.817506079	-1.440571463
COc1ccc(N(c2cccc(OC)c2)c2ccc3c(c2)C2(c4ccc(N(c5cccc(OC)c5)c5cccc(OC)c5)cc4Oc4cc(N(c5cccc(OC)c5)c5cccc(OC)c5)ccc42)c2cc(N(c4ccc(OC)cc4)c4cccc(OC)c4)ccc2-3)cc1	JGLGIHFLVVITNG-UHFFFAOYNA-N	-4.677639488	-1.056890737
COc1ccc(N(c2cccc(OC)c2)c2ccc3c(c2)C2(c4ccc(CC(F)(F)F)cc4Oc4cc(CC(F)(F)F)ccc42)c2cc(N(c4ccc(OC)cc4)c4cccc(OC)c4)ccc2-3)cc1	ZVXVJSHXIKETSX-UHFFFAOYNA-N	-4.664305903	-1.075666602
COc1ccc(N(c2cccc(OC)c2)c2ccc3c(c2)C2(c4cc(CCC(F)(F)F)ccc4-c4ccc(CCC(F)(F)F)cc42)c2cc(N(c4ccc(OC)cc4)c4cccc(OC)c4)ccc2-3)cc1	GGFJINVLXKFQSJ-UHFFFAOYNA-N	-4.747028556	-1.239479224
COc1ccc(N(c2ccccc2OC)c2cccc3c2Oc2c(N(c4ccc(OC)cc4)c4ccccc4OC)cccc2C32c3cc(N(c4cccc(OC)c4)c4cccc(OC)c4)ccc3-c3ccc(N(c4cccc(OC)c4)c4cccc(OC)c4)cc32)cc1	YZIWGAYBQXNPQZ-UHFFFAOYNA-N	-4.630563768	-1.109136623
COc1ccc(N(c2cccc(OC)c2)c2ccc3c(c2)Oc2cc(N(c4ccc(OC)cc4)c4cccc(OC)c4)ccc2C32c3ccc(N(c4cccc(OC)c4)c4ccccc4OC)cc3-c3cc(N(c4cccc(OC)c4)c4ccccc4OC)ccc32)cc1	YKLHUJALRVSFNZ-UHFFFAOYNA-N	-4.772879385	-0.902057877
COc1ccc(N(c2ccccc2)c2ccc3c(c2)C2(c4cc(CCC(F)(F)F)ccc4-c4ccc(CCC(F)(F)F)cc42)c2cc(N(c4ccccc4)c4ccc(OC)cc4)ccc2-3)cc1	DMMWMRFTCLULBG-UHFFFAOYNA-N	-4.733967084	-1.199206354
COc1ccc(N(c2cccc(OC)c2)c2ccc3c(c2)C2(c4cc(N(c5ccc(OC)cc5)c5cccc(OC)c5)ccc4O3)c3ccsc3-c3sccc32)cc1	MYWRFLWZIKFKOM-UHFFFAOYNA-N	-4.742946846	-1.282473235
COc1cccc(N(c2cccc(OC)c2)c2ccc3c(c2)Oc2cc(N(c4cccc(OC)c4)c4cccc(OC)c4)ccc2C32c3cc(N(c4ccccc4)c4ccccc4)ccc3-c3ccc(N(c4ccccc4)c4ccccc4)cc32)c1	VOJYGHFMJQVBRF-UHFFFAOYNA-N	-4.811247457	-1.140701846
COc1ccc(N(c2cccc(OC)c2)c2ccc3c(c2)C2(c4ccccc4Oc4ccccc42)c2cc(N(c4ccc(OC)cc4)c4cccc(OC)c4)ccc2-3)cc1	IWZVWPVKFRTVFT-UHFFFAOYNA-N	-4.692877872	-1.112946219
FC(F)(F)c1cccc2c1Oc1c(C(F)(F)F)cccc1C21c2cc(N(c3ccccc3)c3ccccc3)ccc2-c2ccc(N(c3ccccc3)c3ccccc3)cc21	PTIDATIGBDUULO-UHFFFAOYNA-N	-5.035197271	-1.396216883
COc1cccc(N(c2cccc(OC)c2)c2ccc3c(c2)C2(c4ccccc4Oc4ccccc42)c2cc(N(c4cccc(OC)c4)c4cccc(OC)c4)ccc2-3)c1	WNXCTCSDDIGNNL-UHFFFAOYNA-N	-4.829751209	-1.188593908
COc1ccc(N(c2ccc(OC)cc2)c2ccc3c(c2)Oc2cc(N(c4ccc(OC)cc4)c4ccc(OC)cc4)ccc2C32c3cc(N(c4ccccc4)c4ccc(OC)cc4)ccc3-c3ccc(N(c4ccccc4)c4ccc(OC)cc4)cc32)cc1	XAUVFNJCOWXDQN-UHFFFAOYNA-N	-4.599542773	-0.976072882
COc1ccc(N(c2ccc([N+](=O)[O-])cc2)c2ccc3c(c2)C2(c4cc(N(c5ccc(OC)cc5)c5ccc([N+](=O)[O-])cc5)ccc4O3)c3cc(N(c4ccc(OC)cc4)c4ccc([N+](=O)[O-])cc4)ccc3-c3ccc(N(c4ccc(OC)cc4)c4ccc([N+](=O)[O-])cc4)cc32)cc1	HGCVKSCYLFSVTP-UHFFFAOYNA-N	-5.602282826	-2.422630853
COc1ccccc1N(c1ccc2c(c1)-c1cc(N(c3ccccc3OC)c3ccccc3OC)ccc1C21c2cc(N(c3ccccc3OC)c3ccccc3OC)ccc2Oc2ccc(N(c3ccccc3OC)c3ccccc3OC)cc21)c1ccccc1OC	HDWGKWUITAOIPN-UHFFFAOYNA-N	-4.609338877	-0.726272239
COc1cccc(N(c2ccc3c(c2)-c2cc(N(c4cccc(OC)c4)c4ccccc4OC)ccc2C32c3ccccc3Oc3ccccc32)c2ccccc2OC)c1	MMDCKVBEESXZJD-UHFFFAOYNA-N	-4.959821696	-0.986957442
COc1cccc(N(c2ccc3c(c2)Oc2cc(N(c4cccc(OC)c4)c4ccccc4OC)ccc2C32c3ccc(N(c4cccc(OC)c4)c4ccccc4OC)cc3-c3cc(N(c4cccc(OC)c4)c4ccccc4OC)ccc32)c2ccccc2OC)c1	MCZYCVKVZJBOTL-UHFFFAOYNA-N	-4.801995582	-0.947500913
COc1ccc(N(c2ccc(OC)cc2)c2ccc3c(c2)C2(c4cc(F)ccc4-c4ccc(F)cc42)c2cc(N(c4ccc(OC)cc4)c4ccc(OC)cc4)ccc2-3)cc1	PCKQIRGRKASERH-UHFFFAOYNA-N	-4.548113229	-1.020699576
COc1ccc(N(c2cccc(OC)c2)c2ccc3c(c2)C2(c4cc(N(c5ccc(OC)cc5)c5cccc(OC)c5)ccc4-3)c3cccc(CC(F)(F)F)c3Oc3c(CC(F)(F)F)cccc32)cc1	MDAXAGZFTNBSLR-UHFFFAOYNA-N	-4.717640245	-1.143422986
COc1ccc(N(c2ccc(OC)cc2)c2ccc3c(c2)C2(c4cc(N(c5ccc(OC)cc5)c5ccc(OC)cc5)ccc4-3)c3cccc(N(c4ccc(OC)cc4)c4cccc(OC)c4)c3-c3c(N(c4ccc(OC)cc4)c4cccc(OC)c4)cccc32)cc1	LKNZSIMYMBFENV-UHFFFAOYNA-N	-4.468655944	-1.130633628
FC(F)(F)c1ccc(N(c2ccc(C(F)(F)F)cc2)c2ccc3c(c2)C2(c4cc(N(c5ccc(C(F)(F)F)cc5)c5ccc(C(F)(F)F)cc5)ccc4O3)c3cc(N(c4ccc(C(F)(F)F)cc4)c4ccc(C(F)(F)F)cc4)ccc3-c3ccc(N(c4ccc(C(F)(F)F)cc4)c4ccc(C(F)(F)F)cc4)cc32)cc1	FLWXDUZOFCLCQJ-UHFFFAOYNA-N	-5.783238629	-2.068338438
COc1ccccc1N(c1ccc2c(c1)Oc1cc(N(c3ccccc3OC)c3ccccc3OC)ccc1C21c2ccc(N(c3ccccc3OC)c3ccccc3OC)cc2-c2cc(N(c3ccccc3OC)c3ccccc3OC)ccc21)c1ccccc1OC	GXJDFBMPBVJWEZ-UHFFFAOYNA-N	-4.612332131	-0.636474623
COc1ccc(N(c2cccc(OC)c2)c2ccc3c(c2)C2(c4ccccc4-c4ccccc42)c2cc(N(c4ccc(OC)cc4)c4cccc(OC)c4)ccc2-3)cc1	RJVIJNOTKWWXLL-UHFFFAOYNA-N	-4.661040535	-1.104510685
COc1cccc(N(c2cccc(OC)c2)c2ccc3c(c2)-c2cc(N(c4cccc(OC)c4)c4cccc(OC)c4)ccc2C32c3cc(N(c4cccc(OC)c4)c4cccc(OC)c4)ccc3-c3ccc(N(c4cccc(OC)c4)c4cccc(OC)c4)cc32)c1	CRGIZFKTNFKAIE-UHFFFAOYNA-N	-4.906759468	-1.256622406
COc1cccc(N(c2ccccc2)c2ccc3c(c2)C2(c4cc(N(c5ccccc5)c5cccc(OC)c5)ccc4-3)c3cccc(F)c3Oc3c(F)cccc32)c1	WJOAZYCKMIMLAU-UHFFFAOYNA-N	-4.940501602	-1.30805195
COc1ccc(N(c2ccc(OC)cc2)c2ccc3c(c2)C2(c4cc(N(c5ccc(OC)cc5)c5ccc(OC)cc5)ccc4-3)c3cccc(N(c4ccc(OC)cc4)c4ccc(OC)cc4)c3Oc3c(N(c4ccc(OC)cc4)c4ccc(OC)cc4)cccc32)cc1	VBWQDXHUGUSFIQ-UHFFFAOYNA-N	-4.456682928	-0.829675556
COc1ccc(N(c2cccc(OC)c2)c2ccc3c(c2)C2(c4cc(N(c5ccc(OC)cc5)c5cccc(OC)c5)ccc4-3)c3cccc(N(c4cccc(OC)c4)c4cccc(OC)c4)c3-c3c(N(c4cccc(OC)c4)c4cccc(OC)c4)cccc32)cc1	WGZHEFQAYPGFBS-UHFFFAOYNA-N	-4.653693457	-1.19485253
COc1cccc(N(c2cccc(OC)c2)c2ccc3c(c2)C2(c4cc(N(c5cccc(OC)c5)c5cccc(OC)c5)ccc4-3)c3cccc(C(F)(F)F)c3Oc3c(C(F)(F)F)cccc32)c1	LUURPYFOXSDZHI-UHFFFAOYNA-N	-4.892065312	-1.289003971
COc1ccc(N(c2cccc(OC)c2)c2ccc3c(c2)C2(c4cc(N(c5ccc(OC)cc5)c5cccc(OC)c5)ccc4-3)c3cccc(CC(F)(F)F)c3-c3c(CC(F)(F)F)cccc32)cc1	KDUDKGGPIXXDID-UHFFFAOYNA-N	-4.685530794	-1.437578209
COc1ccc(N(c2ccc3c(c2)C2(c4cc(N(c5ccc(OC)cc5)c5ccccc5OC)ccc4-3)c3cccc(N(c4cccc(OC)c4)c4cccc(OC)c4)c3Oc3c(N(c4cccc(OC)c4)c4cccc(OC)c4)cccc32)c2ccccc2OC)cc1	MEDGTGMXGCVZKR-UHFFFAOYNA-N	-4.480356845	-0.756204778
COc1ccc(N(c2ccc(OC)cc2)c2ccc3c(c2)C2(c4ccccc4Oc4ccccc42)c2cc(N(c4ccc(OC)cc4)c4ccc(OC)cc4)ccc2-3)cc1	PDGJIZDXBRVKBB-UHFFFAOYNA-N	-4.502398079	-0.938521152
COc1cccc(N(c2cccc(OC)c2)c2ccc3c(c2)C2(c4cc(F)ccc4Oc4ccc(F)cc42)c2cc(N(c4cccc(OC)c4)c4cccc(OC)c4)ccc2-3)c1	ZVDQPZMPRNMUIH-UHFFFAOYNA-N	-4.945671768	-1.355671898
O=[N+]([O-])c1ccc(N(c2ccc(Cl)cc2)c2ccc3c(c2)C2(c4cc(N(c5ccc(Cl)cc5)c5ccc([N+](=O)[O-])cc5)ccc4O3)c3cc(N(c4ccc(Cl)cc4)c4ccc([N+](=O)[O-])cc4)ccc3-c3ccc(N(c4ccc(Cl)cc4)c4ccc([N+](=O)[O-])cc4)cc32)cc1	AXIWDLILVNCDKW-UHFFFAOYNA-N	-5.912764889	-2.633519195
COc1ccc(N(c2cccc(OC)c2)c2ccc3c(c2)Oc2cc(N(c4ccc(OC)cc4)c4cccc(OC)c4)ccc2C32c3ccc(N(c4ccccc4OC)c4ccccc4OC)cc3-c3cc(N(c4ccccc4OC)c4ccccc4OC)ccc32)cc1	FKSYIYXGWMODCC-UHFFFAOYNA-N	-4.695599011	-0.749946156
COc1ccc(N(c2cccc(OC)c2)c2ccc3c(c2)-c2cc(N(c4ccc(OC)cc4)c4cccc(OC)c4)ccc2C32c3ccc(N(c4cccc(OC)c4)c4cccc(OC)c4)cc3Oc3cc(N(c4cccc(OC)c4)c4cccc(OC)c4)ccc32)cc1	HJQGHDCGVLHESM-UHFFFAOYNA-N	-4.825125271	-1.047910975
COc1ccc(N(c2cccc(OC)c2)c2ccc3c(c2)Oc2cc(N(c4ccc(OC)cc4)c4cccc(OC)c4)ccc2C32c3cc(N(c4cccc(OC)c4)c4ccccc4OC)ccc3-c3ccc(N(c4cccc(OC)c4)c4ccccc4OC)cc32)cc1	NRITYMROUVKTMQ-UHFFFAOYNA-N	-4.597365861	-0.887091607
COc1ccc(N(c2ccc(OC)cc2)c2ccc3c(c2)C2(c4ccc(C(F)(F)F)cc4Oc4cc(C(F)(F)F)ccc42)c2cc(N(c4ccc(OC)cc4)c4ccc(OC)cc4)ccc2-3)cc1	SENUABFTZYJGDX-UHFFFAOYNA-N	-4.66893184	-1.323018219
COc1ccc(N(c2ccc3c(c2)C2(c4cc(N(c5ccc(OC)cc5)c5ccccc5OC)ccc4-3)c3cccc(N(c4ccccc4OC)c4ccccc4OC)c3Oc3c(N(c4ccccc4OC)c4ccccc4OC)cccc32)c2ccccc2OC)cc1	AKQRHCARMBBYNG-UHFFFAOYNA-N	-4.503486535	-0.812804488
COc1ccc(N(c2ccc(OC)cc2)c2ccc3c(c2)-c2cc(N(c4ccc(OC)cc4)c4ccc(OC)cc4)ccc2C32c3cc(N(c4ccc(OC)cc4)c4ccc(OC)cc4)ccc3-c3ccc(N(c4ccc(OC)cc4)c4ccc(OC)cc4)cc32)cc1	JKPNYHVVAGMKNG-UHFFFAOYNA-N	-4.417498514	-0.936616354
COc1cccc(N(c2cccc(OC)c2)c2ccc3c(c2)C2(c4cc(N(c5cccc(OC)c5)c5cccc(OC)c5)ccc4O3)c3cc(N(c4ccccc4)c4cccc(OC)c4)ccc3-c3ccc(N(c4ccccc4)c4cccc(OC)c4)cc32)c1	YANWRKOZRUCKII-UHFFFAOYNA-N	-4.775600525	-1.131994198
COc1ccc(N(c2ccccc2)c2ccc3c(c2)C2(c4cc(N(c5ccccc5)c5ccc(OC)cc5)ccc4-3)c3cccc(N(c4ccc(OC)cc4)c4cccc(OC)c4)c3Oc3c(N(c4ccc(OC)cc4)c4cccc(OC)c4)cccc32)cc1	STPVOUQXJLKZCH-UHFFFAOYNA-N	-4.669203954	-1.048455203
COc1ccc(N(c2ccc(OC)cc2)c2ccc3c(c2)C2(c4cc(N(c5ccc(OC)cc5)c5ccc(OC)cc5)ccc4-3)c3cccc(F)c3Oc3c(F)cccc32)cc1	KPMQITSUUMVDGO-UHFFFAOYNA-N	-4.56661698	-1.010631359
COc1cccc(N(c2cccc(OC)c2)c2ccc3c(c2)C2(c4cc(N(c5cccc(OC)c5)c5cccc(OC)c5)ccc4-3)c3cc(C(F)(F)F)ccc3-c3ccc(C(F)(F)F)cc32)c1	IZNKUSLMLFXVGH-UHFFFAOYNA-N	-4.946215996	-1.968744718
COc1ccc(N(c2ccccc2)c2ccc3c(c2)C2(c4cc(CC(F)(F)F)ccc4Oc4ccc(CC(F)(F)F)cc42)c2cc(N(c4ccccc4)c4ccc(OC)cc4)ccc2-3)cc1	QEDRHCDPSRREAX-UHFFFAOYNA-N	-4.708116255	-1.132538426
COc1ccc(N(c2ccc(OC)cc2)c2ccc3c(c2)C2(c4cc(N(c5ccc(OC)cc5)c5ccc(OC)cc5)ccc4-3)c3cccc(N(c4ccc(OC)cc4)c4ccc(OC)cc4)c3-c3c(N(c4ccc(OC)cc4)c4ccc(OC)cc4)cccc32)cc1	GSHWOXYYYVLOAJ-UHFFFAOYNA-N	-4.442260887	-1.09525881
COc1cc2c(s1)-c1sc(OC)cc1C21c2ccc(CC(F)(F)F)cc2Oc2cc(CC(F)(F)F)ccc21	CFZZOOUHTYXTQR-UHFFFAOYNA-N	-4.884174007	-1.001923711
COc1ccc(N(c2ccc(OC)cc2)c2ccc3c(c2)Oc2cc(N(c4ccc(OC)cc4)c4ccc(OC)cc4)ccc2C32c3cc(N(c4cccc(OC)c4)c4cccc(OC)c4)ccc3-c3ccc(N(c4cccc(OC)c4)c4cccc(OC)c4)cc32)cc1	KABLOHLSKYNDPO-UHFFFAOYNA-N	-4.707572027	-1.067503183
COc1ccc(N(c2cccc(OC)c2)c2ccc3c(c2)Oc2cc(N(c4ccc(OC)cc4)c4cccc(OC)c4)ccc2C32c3ccc(N(c4cccc(OC)c4)c4cccc(OC)c4)cc3-c3cc(N(c4cccc(OC)c4)c4cccc(OC)c4)ccc32)cc1	RWMJMHXUUSKYNN-UHFFFAOYNA-N	-4.881997095	-1.0911771
COc1ccc(N(c2ccc(OC)cc2)c2ccc3c(c2)C2(c4cc(N(c5ccc(OC)cc5)c5ccc(OC)cc5)ccc4O3)c3cc(N(c4ccc(OC)cc4)c4cccc(OC)c4)ccc3-c3ccc(N(c4ccc(OC)cc4)c4cccc(OC)c4)cc32)cc1	SKDAMMHLUZCLMX-UHFFFAOYNA-N	-4.498588483	-0.973351742
Fc1ccc2c(c1)-c1cc(F)ccc1C21c2cc(N(c3ccccc3)c3ccccc3)ccc2-c2ccc(N(c3ccccc3)c3ccccc3)cc21	VIMIXAFXJJURMH-UHFFFAOYNA-N	-4.942950628	-1.446285857
COc1ccc(N(c2ccc(OC)cc2)c2cccc3c2-c2c(N(c4ccc(OC)cc4)c4ccc(OC)cc4)cccc2C32c3cc(N(c4cccc(OC)c4)c4cccc(OC)c4)ccc3-c3ccc(N(c4cccc(OC)c4)c4cccc(OC)c4)cc32)cc1	IZGKMSDVHOAAGS-UHFFFAOYNA-N	-4.685802908	-1.08845596
FC(F)(F)c1ccc(N(c2ccccc2)c2ccc3c(c2)C2(c4cc(N(c5ccccc5)c5ccc(C(F)(F)F)cc5)ccc4-3)c3ccsc3-c3sccc32)cc1	TXGMQABVVONMFA-UHFFFAOYNA-N	-5.256425945	-1.549961287
COc1csc2c1C1(c3cc(CCC(F)(F)F)ccc3Oc3ccc(CCC(F)(F)F)cc31)c1c(OC)csc1-2	XHWDSUKWMIPICC-UHFFFAOYNA-N	-5.553030194	-1.390774603
COc1ccc(N(c2cccc(OC)c2)c2ccc3c(c2)-c2cc(N(c4ccc(OC)cc4)c4cccc(OC)c4)ccc2C32c3cc(N(c4ccc(OC)cc4)c4cccc(OC)c4)ccc3-c3ccc(N(c4ccc(OC)cc4)c4cccc(OC)c4)cc32)cc1	WBSOGUNXPKFNIA-UHFFFAOYNA-N	-4.607978307	-1.023420716
COc1ccc(N(c2ccc(OC)cc2)c2ccc3c(c2)C2(c4cc(N(c5ccc(OC)cc5)c5ccc(OC)cc5)ccc4-3)c3cccc(N(c4cccc(OC)c4)c4cccc(OC)c4)c3Oc3c(N(c4cccc(OC)c4)c4cccc(OC)c4)cccc32)cc1	CEOHFXNJWQOZDJ-UHFFFAOYNA-N	-4.535051757	-0.954847991
COc1ccc(N(c2cccc(OC)c2)c2ccc3c(c2)C2(c4cc(N(c5ccc(OC)cc5)c5cccc(OC)c5)ccc4-3)c3cccc(N(c4ccc(OC)cc4)c4cccc(OC)c4)c3-c3c(N(c4ccc(OC)cc4)c4cccc(OC)c4)cccc32)cc1	VSTPLKTXULQKOE-UHFFFAOYNA-N	-4.608250421	-1.166824789
COc1cccc(N(c2cccc(OC)c2)c2ccc3c(c2)C2(c4cc(CC(F)(F)F)ccc4Oc4ccc(CC(F)(F)F)cc42)c2cc(N(c4cccc(OC)c4)c4cccc(OC)c4)ccc2-3)c1	IGIUEKWVAADDOS-UHFFFAOYNA-N	-4.829479095	-1.208730344
COc1ccc(N(c2ccccc2)c2ccc3c(c2)C2(c4cc(F)ccc4-c4ccc(F)cc42)c2cc(N(c4ccccc4)c4ccc(OC)cc4)ccc2-3)cc1	CVJVKVGFUPYXJD-UHFFFAOYNA-N	-4.746212214	-1.137980706
COc1cccc(N(c2cccc(OC)c2)c2ccc3c(c2)Oc2cc(N(c4cccc(OC)c4)c4cccc(OC)c4)ccc2C32c3cc(OC)sc3-c3sc(OC)cc32)c1	CCNXRSCGUVDCHB-UHFFFAOYNA-N	-4.661856877	-0.801375701
COc1ccc(N(c2cccc(OC)c2)c2ccc3c(c2)C2(c4ccc(CCC(F)(F)F)cc4-c4cc(CCC(F)(F)F)ccc42)c2cc(N(c4ccc(OC)cc4)c4cccc(OC)c4)ccc2-3)cc1	LHZKCQRWRZPYKT-UHFFFAOYNA-N	-4.744035302	-1.226961981
COc1cccc(N(c2ccccc2)c2ccc3c(c2)C2(c4cc(N(c5ccccc5)c5cccc(OC)c5)ccc4-3)c3cccc(N(c4cccc(OC)c4)c4cccc(OC)c4)c3Oc3c(N(c4cccc(OC)c4)c4cccc(OC)c4)cccc32)c1	YDBJBTIMORDZFL-UHFFFAOYNA-N	-4.805260949	-1.140701846
COc1ccc(N(c2ccc3c(c2)Oc2cc(N(c4ccc(OC)cc4)c4ccccc4OC)ccc2C32c3ccc(N(c4ccccc4OC)c4ccccc4OC)cc3-c3cc(N(c4ccccc4OC)c4ccccc4OC)ccc32)c2ccccc2OC)cc1	ARIQFIQDVRUABU-UHFFFAOYNA-N	-4.619951322	-0.743687535
COc1ccccc1N(c1ccc2c(c1)C1(c3cc(N(c4ccccc4OC)c4ccccc4OC)ccc3O2)c2cc(N(c3ccccc3OC)c3ccccc3OC)ccc2-c2ccc(N(c3ccccc3OC)c3ccccc3OC)cc21)c1ccccc1OC	DLDUTXINCBFYEA-UHFFFAOYNA-N	-4.494234659	-0.841376457
COc1cccc(N(c2cccc(OC)c2)c2ccc3c(c2)Oc2cc(N(c4cccc(OC)c4)c4cccc(OC)c4)ccc2C32c3cc(N(c4cccc(OC)c4)c4cccc(OC)c4)ccc3-c3ccc(N(c4cccc(OC)c4)c4cccc(OC)c4)cc32)c1	SXCZMUHTVJBUKD-UHFFFAOYNA-N	-4.761722711	-1.115123131
CSc1ccc(N(c2ccc(SC)cc2)c2ccc3c(c2)C2(c4cc(N(c5ccc(SC)cc5)c5ccc(SC)cc5)ccc4O3)c3cc(N(c4ccc(SC)cc4)c4ccc(SC)cc4)ccc3-c3ccc(N(c4ccc(SC)cc4)c4ccc(SC)cc4)cc32)cc1	IHFBPWKPJPSMTC-UHFFFAOYNA-N	-4.642536783	-1.161926737
c1ccc2c(c1)Oc1ccccc1C21c2ccsc2-c2sccc21	OAOAAERSRAOUJD-UHFFFAOYNA-N	-5.495342028	-1.344787339
COc1cccc(N(c2ccccc2)c2ccc3c(c2)C2(c4cc(N(c5ccccc5)c5cccc(OC)c5)ccc4-3)c3cccc(C(F)(F)F)c3Oc3c(C(F)(F)F)cccc32)c1	LQBHBGHKTLIFFX-UHFFFAOYNA-N	-4.996557084	-1.370366054
COc1ccc(N(c2cccc(OC)c2)c2ccc3c(c2)C2(c4cc(N(c5ccccc5)c5cccc(OC)c5)ccc4Oc4ccc(N(c5ccccc5)c5cccc(OC)c5)cc42)c2cc(N(c4ccc(OC)cc4)c4cccc(OC)c4)ccc2-3)cc1	QRGBPQOSYCCFAJ-UHFFFAOYNA-N	-4.743763188	-1.115667359
Fc1ccc(N(c2ccccc2)c2ccc3c(c2)C2(c4cc(N(c5ccccc5)c5ccc(F)cc5)ccc4-3)c3ccsc3-c3sccc32)cc1	HZSUDNXJJROHDV-UHFFFAOYNA-N	-4.950025592	-1.317848054
COc1ccc(N(c2cccc(OC)c2)c2ccc3c(c2)C2(c4ccc(C(F)(F)F)cc4Oc4cc(C(F)(F)F)ccc42)c2cc(N(c4ccc(OC)cc4)c4cccc(OC)c4)ccc2-3)cc1	BYUIGVKXWCFAAQ-UHFFFAOYNA-N	-4.816417623	-1.307235608
COc1ccccc1N(c1ccccc1OC)c1cccc2c1Oc1c(N(c3ccccc3OC)c3ccccc3OC)cccc1C21c2ccccc2-c2ccccc21	MJYJFHNGUCVFPF-UHFFFAOYNA-N	-4.779138006	-0.942602861
CSc1ccc(N(c2ccc(F)cc2)c2ccc3c(c2)C2(c4cc(N(c5ccc(F)cc5)c5ccc(SC)cc5)ccc4-3)c3ccsc3-c3sccc32)cc1	WKKAFJBVHQGRIE-UHFFFAOYNA-N	-4.802267696	-1.290364541
COc1cc2c(s1)-c1sc(OC)cc1C21c2cc(C(F)(F)F)ccc2Oc2ccc(C(F)(F)F)cc21	KRKUXCBWQNUWJP-UHFFFAOYNA-N	-5.01533295	-1.275398271
FC(F)(F)CCc1ccc2c(c1)C1(c3cc(CCC(F)(F)F)ccc3-2)c2cc(N(c3ccccc3)c3ccccc3)ccc2-c2ccc(N(c3ccccc3)c3ccccc3)cc21	LYFJLTSUNSFDEQ-UHFFFAOYNA-N	-5.046898173	-1.388597691
COc1cccc(N(c2ccc3c(c2)Oc2cc(N(c4cccc(OC)c4)c4ccccc4OC)ccc2C32c3ccc(N(c4ccccc4OC)c4ccccc4OC)cc3-c3cc(N(c4ccccc4OC)c4ccccc4OC)ccc32)c2ccccc2OC)c1	CPSDISMPFHHVQJ-UHFFFAOYNA-N	-4.723354638	-0.80409684
COc1cccc(N(c2cccc(OC)c2)c2ccc3c(c2)Oc2cc(N(c4cccc(OC)c4)c4cccc(OC)c4)ccc2C32c3c(OC)csc3-c3scc(OC)c32)c1	WOWMZHPAWAQYAK-UHFFFAOYNA-N	-4.99356383	-1.173899753
COc1ccc(N(c2ccc(OC)cc2)c2ccc3c(c2)Oc2cc(N(c4ccc(OC)cc4)c4ccc(OC)cc4)ccc2C32c3ccc(N(c4ccc(OC)cc4)c4ccccc4OC)cc3-c3cc(N(c4ccc(OC)cc4)c4ccccc4OC)ccc32)cc1	XIJKYONPEFUGPX-UHFFFAOYNA-N	-4.558181446	-0.739333711
O=[N+]([O-])c1ccc(N(c2ccc(C(F)(F)F)cc2)c2ccc3c(c2)C2(c4cc(N(c5ccc([N+](=O)[O-])cc5)c5ccc(C(F)(F)F)cc5)ccc4-3)c3ccsc3-c3sccc32)cc1	LRJFXDYNSVNKJY-UHFFFAOYNA-N	-5.82895378	-2.565218584
COc1ccc(N(c2ccc(OC)cc2)c2cccc3c2Oc2c(N(c4ccc(OC)cc4)c4ccc(OC)cc4)cccc2C32c3cc(N(c4cccc(OC)c4)c4ccccc4OC)ccc3-c3ccc(N(c4cccc(OC)c4)c4ccccc4OC)cc32)cc1	FWETTXOAPSRKSY-UHFFFAOYNA-N	-4.585120732	-0.934167328
Fc1ccc(N(c2ccc(F)cc2)c2ccc3c(c2)C2(c4cc(N(c5ccc(F)cc5)c5ccc(F)cc5)ccc4-3)c3ccsc3-c3sccc32)cc1	ARLREXSWNBFCCV-UHFFFAOYNA-N	-5.022135799	-1.383699639
COc1ccc(N(c2cccc(OC)c2)c2ccc3c(c2)C2(c4cc(N(c5ccc(OC)cc5)c5cccc(OC)c5)ccc4-3)c3cccc(N(c4cccc(OC)c4)c4ccccc4OC)c3Oc3c(N(c4cccc(OC)c4)c4ccccc4OC)cccc32)cc1	DNIYRCNBVCRFPW-UHFFFAOYNA-N	-4.654781913	-1.04682252
COc1ccc(N(c2ccccc2)c2ccc3c(c2)C2(c4cc(N(c5ccccc5)c5ccc(OC)cc5)ccc4-3)c3cccc(N(c4cccc(OC)c4)c4cccc(OC)c4)c3-c3c(N(c4cccc(OC)c4)c4cccc(OC)c4)cccc32)cc1	UZBLWJRRPNVQDI-UHFFFAOYNA-N	-4.732878628	-1.207914002
COc1ccc(N(c2ccc(C)cc2)c2ccc3c(c2)C2(c4cc(N(c5ccc(C)cc5)c5ccc(OC)cc5)ccc4O3)c3cc(N(c4ccc(C)cc4)c4ccc(OC)cc4)ccc3-c3ccc(N(c4ccc(C)cc4)c4ccc(OC)cc4)cc32)cc1	AQNHAUAXXSYZFJ-UHFFFAOYNA-N	-4.599814887	-1.017706323
Clc1ccc(N(c2ccc(Cl)cc2)c2ccc3c(c2)C2(c4cc(N(c5ccc(Cl)cc5)c5ccc(Cl)cc5)ccc4O3)c3cc(N(c4ccc(Cl)cc4)c4ccc(Cl)cc4)ccc3-c3ccc(N(c4ccc(Cl)cc4)c4ccc(Cl)cc4)cc32)cc1	LNCQMUIWJZSCLB-UHFFFAOYNA-N	-5.321189074	-1.700440324
Fc1ccc(N(c2ccc(F)cc2)c2ccc3c(c2)-c2cc(N(c4ccc(F)cc4)c4ccc(F)cc4)ccc2C32c3cc(N(c4ccc(F)cc4)c4ccc(F)cc4)ccc3Oc3ccc(N(c4ccc(F)cc4)c4ccc(F)cc4)cc32)cc1	WQPITYXJXTXEFE-UHFFFAOYNA-N	-5.235473168	-1.514858582
COc1ccc(N(c2cccc(OC)c2)c2ccc3c(c2)C2(c4cc(N(c5ccc(OC)cc5)c5cccc(OC)c5)ccc4-3)c3cccc(N(c4ccccc4OC)c4ccccc4OC)c3Oc3c(N(c4ccccc4OC)c4ccccc4OC)cccc32)cc1	QMMAMGIASSLJBK-UHFFFAOYNA-N	-4.705123001	-1.091449214
COc1cc2c(s1)-c1sc(OC)cc1C21c2cc(CCC(F)(F)F)ccc2Oc2ccc(CCC(F)(F)F)cc21	ZXKXDNGPDLRTPM-UHFFFAOYNA-N	-4.924446877	-1.038114872
COc1ccc(N(c2ccc(OC)cc2)c2ccc3c(c2)-c2cc(N(c4ccc(OC)cc4)c4ccc(OC)cc4)ccc2C32c3cc(N(c4cccc(OC)c4)c4ccccc4OC)ccc3Oc3ccc(N(c4cccc(OC)c4)c4ccccc4OC)cc32)cc1	ODXIMBCVFXKMBX-UHFFFAOYNA-N	-4.67301355	-1.016345753
Cc1ccc(N(c2ccc(C)cc2)c2ccc3c(c2)C2(c4cc(N(c5ccc(C)cc5)c5ccc(C)cc5)ccc4O3)c3cc(N(c4ccc(C)cc4)c4ccc(C)cc4)ccc3-c3ccc(N(c4ccc(C)cc4)c4ccc(C)cc4)cc32)cc1	SOAXQHQLQCDZTD-UHFFFAOYNA-N	-4.739953592	-1.117572157
FC(F)(F)Cc1ccc2c(c1)Oc1cc(CC(F)(F)F)ccc1C21c2cc(N(c3ccccc3)c3ccccc3)ccc2-c2ccc(N(c3ccccc3)c3ccccc3)cc21	UAHJONIIXKZGQQ-UHFFFAOYNA-N	-4.89805182	-1.246282074
COc1ccc(N(c2cccc(OC)c2)c2cccc3c2Oc2c(N(c4ccc(OC)cc4)c4cccc(OC)c4)cccc2C32c3ccccc3-c3ccccc32)cc1	PZNIIBXQPACQRM-UHFFFAOYNA-N	-4.806621519	-1.177165121
COc1ccc(N(c2ccc(OC)cc2)c2cccc3c2Oc2c(N(c4ccc(OC)cc4)c4ccc(OC)cc4)cccc2C32c3cc(N(c4ccccc4OC)c4ccccc4OC)ccc3-c3ccc(N(c4ccccc4OC)c4ccccc4OC)cc32)cc1	YLSDZIJJGZORHK-UHFFFAOYNA-N	-4.481989529	-0.70722426
COc1ccc(N(c2cccc(OC)c2)c2ccc3c(c2)C2(c4cc(N(c5ccccc5)c5ccccc5)ccc4Oc4ccc(N(c5ccccc5)c5ccccc5)cc42)c2cc(N(c4ccc(OC)cc4)c4cccc(OC)c4)ccc2-3)cc1	MYAGHRYSTNVMCZ-UHFFFAOYNA-N	-4.742946846	-1.169818043
COc1cccc(N(c2ccc3c(c2)C2(c4cc(N(c5cccc(OC)c5)c5ccccc5OC)ccc4-3)c3cccc(N(c4cccc(OC)c4)c4ccccc4OC)c3Oc3c(N(c4cccc(OC)c4)c4ccccc4OC)cccc32)c2ccccc2OC)c1	CFZXSSZHKRPHAE-UHFFFAOYNA-N	-4.715735447	-1.016617867
COc1ccc(N(c2ccccc2)c2ccc3c(c2)C2(c4ccc(CCC(F)(F)F)cc4-c4cc(CCC(F)(F)F)ccc42)c2cc(N(c4ccccc4)c4ccc(OC)cc4)ccc2-3)cc1	MLZFEEZQSYJILX-UHFFFAOYNA-N	-4.776961094	-1.272949245
COc1ccc(N(c2ccccc2)c2ccc3c(c2)C2(c4cc(N(c5ccccc5)c5ccc(OC)cc5)ccc4-3)c3cccc(CC(F)(F)F)c3-c3c(CC(F)(F)F)cccc32)cc1	JBFZLTMBAYHNLS-UHFFFAOYNA-N	-4.727708462	-1.406829328
COc1ccc(N(c2cccc(OC)c2)c2ccc3c(c2)C2(c4ccc(CCC(F)(F)F)cc4Oc4cc(CCC(F)(F)F)ccc42)c2cc(N(c4ccc(OC)cc4)c4cccc(OC)c4)ccc2-3)cc1	XCWUGCXCYHICQD-UHFFFAOYNA-N	-4.816145509	-1.25281281
COc1cccc(N(c2ccccc2)c2ccc3c(c2)C2(c4cc(N(c5ccccc5)c5cccc(OC)c5)ccc4-3)c3cc(N(c4ccccc4)c4cccc(OC)c4)ccc3-c3ccc(N(c4ccccc4)c4cccc(OC)c4)cc32)c1	DUHRZEZMEYDDPG-UHFFFAOYNA-N	-4.808526317	-1.146144126
COc1ccc(N(c2cccc(OC)c2)c2ccc3c(c2)C2(c4cc(N(c5ccc(OC)cc5)c5cccc(OC)c5)ccc4O3)c3ccc(N(c4cccc(OC)c4)c4ccccc4OC)cc3-c3cc(N(c4cccc(OC)c4)c4ccccc4OC)ccc32)cc1	ULKGKOIBMODPQI-UHFFFAOYNA-N	-4.712197965	-1.025325514
COc1ccc(N(c2ccc(C(F)(F)F)cc2)c2ccc3c(c2)C2(c4cc(N(c5ccc(OC)cc5)c5ccc(C(F)(F)F)cc5)ccc4-3)c3ccsc3-c3sccc32)cc1	WYWNEZQDUWVPRT-UHFFFAOYNA-N	-5.075742255	-1.436489753
COc1ccc(N(c2ccc(OC)cc2)c2ccc3c(c2)C2(c4ccc(N(c5ccccc5OC)c5ccccc5OC)cc4Oc4cc(N(c5ccccc5OC)c5ccccc5OC)ccc42)c2cc(N(c4ccc(OC)cc4)c4ccc(OC)cc4)ccc2-3)cc1	BXNCPFJWWJIRJH-UHFFFAOYNA-N	-4.371783363	-0.785320975
COc1cccc(N(c2ccccc2)c2ccc3c(c2)C2(c4cc(CCC(F)(F)F)ccc4Oc4ccc(CCC(F)(F)F)cc42)c2cc(N(c4ccccc4)c4cccc(OC)c4)ccc2-3)c1	KHBNELOVTVEMEY-UHFFFAOYNA-N	-4.880908639	-1.228594665
COc1ccc(N(c2ccc(OC)cc2)c2ccc3c(c2)C2(c4cc(N(c5ccccc5)c5ccccc5)ccc4Oc4ccc(N(c5ccccc5)c5ccccc5)cc42)c2cc(N(c4ccc(OC)cc4)c4ccc(OC)cc4)ccc2-3)cc1	HLEWMOFBRMFTSC-UHFFFAOYNA-N	-4.598726431	-1.069135867
COc1cccc(N(c2ccc3c(c2)C2(c4cc(N(c5cccc(OC)c5)c5ccccc5OC)ccc4-3)c3cccc(N(c4ccccc4OC)c4ccccc4OC)c3Oc3c(N(c4ccccc4OC)c4ccccc4OC)cccc32)c2ccccc2OC)c1	HTEUBYMLDYVZAP-UHFFFAOYNA-N	-4.687163478	-0.923554882
COc1cccc(N(c2ccccc2)c2ccc3c(c2)C2(c4cc(N(c5ccccc5)c5cccc(OC)c5)ccc4-3)c3cccc(F)c3-c3c(F)cccc32)c1	YPDNNFONRXZWKU-UHFFFAOYNA-N	-4.91165752	-1.300976986
COc1sc2c(c1OC)C1(c3ccccc3Oc3ccccc31)c1c-2sc(OC)c1OC	XAZQKZQDWGBJMF-UHFFFAOYNA-N	-5.01261181	-1.127368261
O=[N+]([O-])c1ccc(N(c2ccc(Cl)cc2)c2ccc3c(c2)C2(c4cc(N(c5ccc(Cl)cc5)c5ccc([N+](=O)[O-])cc5)ccc4-3)c3ccsc3-c3sccc32)cc1	GFGKTCRPYYFOIP-UHFFFAOYNA-N	-5.661059448	-2.429433703
COc1ccc(N(c2ccccc2)c2ccc3c(c2)C2(c4cc(N(c5ccccc5)c5ccc(OC)cc5)ccc4O3)c3cc(N(c4cccc(OC)c4)c4cccc(OC)c4)ccc3-c3ccc(N(c4cccc(OC)c4)c4cccc(OC)c4)cc32)cc1	FLZRCPXSLJHZAU-UHFFFAOYNA-N	-4.78621297	-1.145872012
COc1cccc(N(c2ccc3c(c2)C2(c4cc(N(c5cccc(OC)c5)c5ccccc5OC)ccc4O3)c3ccc(N(c4ccccc4OC)c4ccccc4OC)cc3-c3cc(N(c4ccccc4OC)c4ccccc4OC)ccc32)c2ccccc2OC)c1	HABFVHWJRGRNDN-UHFFFAOYNA-N	-4.702946089	-0.880560872
COc1cccc(N(c2ccccc2)c2ccc3c(c2)C2(c4cc(N(c5ccccc5)c5cccc(OC)c5)ccc4-3)c3cccc(N(c4cccc(OC)c4)c4cccc(OC)c4)c3-c3c(N(c4cccc(OC)c4)c4cccc(OC)c4)cccc32)c1	FMEGXMWHUUSNQA-UHFFFAOYNA-N	-4.853153012	-1.231043691
COc1ccc(N(c2ccccc2)c2ccc3c(c2)C2(c4cc(N(c5ccccc5)c5ccc(OC)cc5)ccc4-3)c3cccc(N(c4ccc(OC)cc4)c4cccc(OC)c4)c3-c3c(N(c4ccc(OC)cc4)c4cccc(OC)c4)cccc32)cc1	FTFVMOLBKZVDPI-UHFFFAOYNA-N	-4.676823146	-1.137436478
COc1cccc(N(c2ccccc2)c2ccc3c(c2)C2(c4ccc(CCC(F)(F)F)cc4Oc4cc(CCC(F)(F)F)ccc42)c2cc(N(c4ccccc4)c4cccc(OC)c4)ccc2-3)c1	WXHBZYOOLQDNAV-UHFFFAOYNA-N	-4.953835188	-1.303426012
COc1ccc(N(c2cccc(OC)c2)c2ccc3c(c2)C2(c4ccc(N(c5ccc(OC)cc5)c5ccccc5OC)cc4Oc4cc(N(c5ccc(OC)cc5)c5ccccc5OC)ccc42)c2cc(N(c4ccc(OC)cc4)c4cccc(OC)c4)ccc2-3)cc1	DKWFDVPDBVCMOJ-UHFFFAOYNA-N	-4.578045768	-0.960562385
COc1ccc(N(c2ccc([N+](=O)[O-])cc2)c2ccc3c(c2)C2(c4cc(N(c5ccc(OC)cc5)c5ccc([N+](=O)[O-])cc5)ccc4-3)c3ccsc3-c3sccc32)cc1	PBTXSSJXKWTEHF-UHFFFAOYNA-N	-5.379421468	-2.24439619
COc1ccc(N(c2ccc(OC)cc2)c2ccc3c(c2)C2(c4ccc(N(c5cccc(OC)c5)c5cccc(OC)c5)cc4-c4cc(N(c5cccc(OC)c5)c5cccc(OC)c5)ccc42)c2cc(N(c4ccc(OC)cc4)c4ccc(OC)cc4)ccc2-3)cc1	PTKMGKHNPUEOEA-UHFFFAOYNA-N	-4.520357602	-1.052809027
COc1cccc(N(c2ccc3c(c2)C2(c4cc(N(c5ccccc5OC)c5ccccc5OC)ccc4Oc4ccc(N(c5ccccc5OC)c5ccccc5OC)cc42)c2cc(N(c4cccc(OC)c4)c4ccccc4OC)ccc2-3)c2ccccc2OC)c1	LVDMWZFCZKCYBA-UHFFFAOYNA-N	-4.781587032	-1.075938716
COc1ccc(N(c2cccc(OC)c2)c2ccc3c(c2)Oc2cc(N(c4ccc(OC)cc4)c4cccc(OC)c4)ccc2C32c3c(OC)csc3-c3scc(OC)c32)cc1	XDBDUVHEFBJICU-UHFFFAOYNA-N	-4.860772203	-1.107503939
COc1ccc(N(c2cccc(OC)c2)c2cccc3c2Oc2c(N(c4ccc(OC)cc4)c4cccc(OC)c4)cccc2C32c3cc(N(c4ccccc4OC)c4ccccc4OC)ccc3-c3ccc(N(c4ccccc4OC)c4ccccc4OC)cc32)cc1	QTALJKJUCDTHJG-UHFFFAOYNA-N	-4.688524048	-0.872669566
FC(F)(F)c1ccc(N(c2ccc(Cl)cc2)c2ccc3c(c2)C2(c4cc(N(c5ccc(Cl)cc5)c5ccc(C(F)(F)F)cc5)ccc4O3)c3cc(N(c4ccc(Cl)cc4)c4ccc(C(F)(F)F)cc4)ccc3-c3ccc(N(c4ccc(Cl)cc4)c4ccc(C(F)(F)F)cc4)cc32)cc1	XPXOFDHTEAQMFL-UHFFFAOYNA-N	-5.588405013	-1.886294179
O=[N+]([O-])c1ccc(N(c2ccccc2)c2ccc3c(c2)C2(c4cc(N(c5ccccc5)c5ccc([N+](=O)[O-])cc5)ccc4-3)c3ccsc3-c3sccc32)cc1	GTQDMXROLFTCKF-UHFFFAOYNA-N	-5.550581168	-2.320315993
COc1ccc(N(c2cccc(OC)c2)c2ccc3c(c2)-c2cc(N(c4ccc(OC)cc4)c4cccc(OC)c4)ccc2C32c3ccc(N(c4ccc(OC)cc4)c4ccccc4OC)cc3Oc3cc(N(c4ccc(OC)cc4)c4ccccc4OC)ccc32)cc1	FHLUKUOLHLMQPF-UHFFFAOYNA-N	-4.674102006	-0.9336231
COc1cccc(N(c2cccc(OC)c2)c2ccc3c(c2)C2(c4cc(N(c5cccc(OC)c5)c5cccc(OC)c5)ccc4O3)c3cc(N(c4ccccc4OC)c4ccccc4OC)ccc3-c3ccc(N(c4ccccc4OC)c4ccccc4OC)cc32)c1	LAOJSSAYNRVEGK-UHFFFAOYNA-N	-4.712197965	-0.919745286
COc1cccc(N(c2cccc(OC)c2)c2ccc3c(c2)-c2cc(N(c4cccc(OC)c4)c4cccc(OC)c4)ccc2C32c3cc(N(c4ccccc4)c4ccccc4)ccc3-c3ccc(N(c4ccccc4)c4ccccc4)cc32)c1	ZKPBTGHCRTYJJP-UHFFFAOYNA-N	-4.831656006	-1.15049795
COc1ccc(N(c2ccccc2)c2ccc3c(c2)C2(c4ccc(C(F)(F)F)cc4Oc4cc(C(F)(F)F)ccc42)c2cc(N(c4ccccc4)c4ccc(OC)cc4)ccc2-3)cc1	FGTPBQQEYHWPRT-UHFFFAOYNA-N	-4.861316431	-1.338528717
COc1ccc(N(c2ccc(OC)cc2)c2ccc3c(c2)C2(c4ccc(N(c5cccc(OC)c5)c5cccc(OC)c5)cc4Oc4cc(N(c5cccc(OC)c5)c5cccc(OC)c5)ccc42)c2cc(N(c4ccc(OC)cc4)c4ccc(OC)cc4)ccc2-3)cc1	PEGKYLSVEOSJOA-UHFFFAOYNA-N	-4.525527768	-0.947773027
COc1ccc(N(c2cccc(OC)c2)c2ccc3c(c2)Oc2cc(N(c4ccc(OC)cc4)c4cccc(OC)c4)ccc2C32c3cc(N(c4ccc(OC)cc4)c4cccc(OC)c4)ccc3-c3ccc(N(c4ccc(OC)cc4)c4cccc(OC)c4)cc32)cc1	BEVDGZJHVPFQFZ-UHFFFAOYNA-N	-4.62593783	-1.021515918
COc1ccc(N(c2cccc(OC)c2)c2ccc3c(c2)Oc2cc(N(c4ccc(OC)cc4)c4cccc(OC)c4)ccc2C32c3cc(N(c4cccc(OC)c4)c4cccc(OC)c4)ccc3-c3ccc(N(c4cccc(OC)c4)c4cccc(OC)c4)cc32)cc1	HQECJTDASOWMCH-UHFFFAOYNA-N	-4.765260193	-1.121653867
COc1cccc(N(c2cccc(OC)c2)c2ccc3c(c2)C2(c4cc(N(c5cccc(OC)c5)c5cccc(OC)c5)ccc4-3)c3cccc(N(c4cccc(OC)c4)c4ccccc4OC)c3Oc3c(N(c4cccc(OC)c4)c4ccccc4OC)cccc32)c1	OPTFFYYNRUMKRH-UHFFFAOYNA-N	-4.875466359	-1.25145224
COc1cccc(N(c2ccc3c(c2)C2(c4cc(N(c5cccc(OC)c5)c5ccccc5OC)ccc4O3)c3cc(N(c4ccccc4OC)c4ccccc4OC)ccc3-c3ccc(N(c4ccccc4OC)c4ccccc4OC)cc32)c2ccccc2OC)c1	OYRRDGAYCUNZNH-UHFFFAOYNA-N	-4.591107239	-0.792940167
COc1ccc(N(c2ccc3c(c2)C2(c4cc(N(c5ccc(OC)cc5)c5ccccc5OC)ccc4-3)c3cccc(N(c4ccc(OC)cc4)c4ccc(OC)cc4)c3Oc3c(N(c4ccc(OC)cc4)c4ccc(OC)cc4)cccc32)c2ccccc2OC)cc1	ABSRMNHAWCFTAY-UHFFFAOYNA-N	-4.481445301	-0.772803732
FC(F)(F)c1cccc2c1-c1c(C(F)(F)F)cccc1C21c2cc(N(c3ccccc3)c3ccccc3)ccc2-c2ccc(N(c3ccccc3)c3ccccc3)cc21	VHQOJCJBPFSNIW-UHFFFAOYNA-N	-4.996557084	-1.859627008
COc1ccc(N(c2ccc(SC)cc2)c2ccc3c(c2)C2(c4cc(N(c5ccc(OC)cc5)c5ccc(SC)cc5)ccc4-3)c3ccsc3-c3sccc32)cc1	AMXUUHIGRMKXML-UHFFFAOYNA-N	-4.55981413	-1.194580416
c1ccc(N(c2ccccc2)c2ccc3c(c2)C2(c4cc(N(c5ccccc5)c5ccccc5)ccc4O3)c3cc(N(c4ccccc4)c4ccccc4)ccc3-c3ccc(N(c4ccccc4)c4ccccc4)cc32)cc1	VDYQLFNWENWXNB-UHFFFAOYNA-N	-4.924174763	-1.243833048
COc1ccc(N(c2ccc(OC)cc2)c2ccc3c(c2)Oc2cc(N(c4ccc(OC)cc4)c4ccc(OC)cc4)ccc2C32c3cc(N(c4ccc(OC)cc4)c4ccccc4OC)ccc3-c3ccc(N(c4ccc(OC)cc4)c4ccccc4OC)cc32)cc1	HTYNQLHYZZGRAA-UHFFFAOYNA-N	-4.419403312	-0.745048105
COc1cccc(N(c2ccc3c(c2)Oc2cc(N(c4cccc(OC)c4)c4ccccc4OC)ccc2C32c3ccccc3-c3ccccc32)c2ccccc2OC)c1	HICDYPWLGGGLGJ-UHFFFAOYNA-N	-5.00172725	-0.997842001
COc1ccc(N(c2cccc(OC)c2)c2ccc3c(c2)Oc2cc(N(c4ccc(OC)cc4)c4cccc(OC)c4)ccc2C32c3cc(N(c4ccccc4)c4ccc(OC)cc4)ccc3-c3ccc(N(c4ccccc4)c4ccc(OC)cc4)cc32)cc1	JJVMLDSZRCBHJH-UHFFFAOYNA-N	-4.647162721	-1.028862996
COc1cccc(N(c2cccc(OC)c2)c2ccc3c(c2)C2(c4cc(N(c5cccc(OC)c5)c5cccc(OC)c5)ccc4O3)c3ccc(N(c4ccccc4OC)c4ccccc4OC)cc3-c3cc(N(c4ccccc4OC)c4ccccc4OC)ccc32)c1	FSHXJEGELWHFMB-UHFFFAOYNA-N	-4.742674732	-0.659876426
COc1ccc(N(c2ccc3c(c2)Oc2cc(N(c4ccc(OC)cc4)c4ccccc4OC)ccc2C32c3ccc(N(c4ccc(OC)cc4)c4ccccc4OC)cc3-c3cc(N(c4ccc(OC)cc4)c4ccccc4OC)ccc32)c2ccccc2OC)cc1	AGRIMOFINOFHCO-UHFFFAOYNA-N	-4.557092991	-0.779606581
COc1ccc(N(c2ccc(OC)cc2)c2ccc3c(c2)C2(c4cc(N(c5ccc(OC)cc5)c5ccc(OC)cc5)ccc4-3)c3ccsc3-c3sccc32)cc1	GHJLWHZCWPAJFL-UHFFFAOYNA-N	-4.481445301	-1.127368261
CSc1ccc(N(c2ccc(C(F)(F)F)cc2)c2ccc3c(c2)C2(c4cc(N(c5ccc(SC)cc5)c5ccc(C(F)(F)F)cc5)ccc4-3)c3ccsc3-c3sccc32)cc1	UGZNUNPSMUPSRJ-UHFFFAOYNA-N	-5.109756504	-1.514858582
COc1ccc(N(c2ccc(OC)cc2)c2ccc3c(c2)C2(c4cc(N(c5ccc(OC)cc5)c5ccc(OC)cc5)ccc4-3)c3cccc(N(c4ccccc4OC)c4ccccc4OC)c3Oc3c(N(c4ccccc4OC)c4ccccc4OC)cccc32)cc1	HWBPKLJYYHZNBW-UHFFFAOYNA-N	-4.496411571	-0.929269276
COc1ccc(N(c2ccc3c(c2)C2(c4ccc(N(c5cccc(OC)c5)c5ccccc5OC)cc4Oc4cc(N(c5cccc(OC)c5)c5ccccc5OC)ccc42)c2cc(N(c4ccc(OC)cc4)c4ccccc4OC)ccc2-3)c2ccccc2OC)cc1	CLLHFMSECCOERN-UHFFFAOYNA-N	-4.485527011	-0.828859214
COc1ccc(N(c2ccc(OC)cc2)c2ccc3c(c2)C2(c4ccc(C(F)(F)F)cc4-c4cc(C(F)(F)F)ccc42)c2cc(N(c4ccc(OC)cc4)c4ccc(OC)cc4)ccc2-3)cc1	FLKHLRKUZBKRTC-UHFFFAOYNA-N	-4.641448327	-1.632139712
COc1ccc(N(c2cccc(OC)c2)c2ccc3c(c2)C2(c4cc(N(c5ccc(OC)cc5)c5cccc(OC)c5)ccc4-3)c3cccc(N(c4cccc(OC)c4)c4cccc(OC)c4)c3Oc3c(N(c4cccc(OC)c4)c4cccc(OC)c4)cccc32)cc1	YDHOPFJYNNJOQR-UHFFFAOYNA-N	-4.759545799	-1.175260323
COc1ccc(N(c2ccc(OC)cc2)c2ccc3c(c2)Oc2cc(N(c4ccc(OC)cc4)c4ccc(OC)cc4)ccc2C32c3ccsc3-c3sccc32)cc1	CWSWTRUYHKYIDZ-UHFFFAOYNA-N	-4.786485084	-1.160838281
COc1ccccc1N(c1ccc2c(c1)Oc1cc(N(c3ccccc3OC)c3ccccc3OC)ccc1C21c2ccccc2-c2ccccc21)c1ccccc1OC	PHROHJXYKLVXSD-UHFFFAOYNA-N	-4.973427395	-0.875118592
COc1ccc(N(c2ccc(OC)cc2)c2ccc3c(c2)-c2cc(N(c4ccc(OC)cc4)c4ccc(OC)cc4)ccc2C32c3ccc(N(c4cccc(OC)c4)c4ccccc4OC)cc3Oc3cc(N(c4cccc(OC)c4)c4ccccc4OC)ccc32)cc1	LMPJXFNAUZFEEQ-UHFFFAOYNA-N	-4.658863623	-0.963283525
COc1cccc(N(c2ccccc2)c2ccc3c(c2)C2(c4ccc(F)cc4-c4cc(F)ccc42)c2cc(N(c4ccccc4)c4cccc(OC)c4)ccc2-3)c1	BVCGWAKVVADKHT-UHFFFAOYNA-N	-4.916555571	-1.479755878
FC(F)(F)c1ccc2c(c1)C1(c3cc(N(c4ccccc4)c4ccccc4)ccc3-c3ccc(N(c4ccccc4)c4ccccc4)cc31)c1cc(C(F)(F)F)ccc1-2	GFQHFMSEVDKQKP-UHFFFAOYNA-N	-4.994380172	-1.947247712
COc1ccc(N(c2ccc(OC)cc2)c2ccc3c(c2)Oc2cc(N(c4ccc(OC)cc4)c4ccc(OC)cc4)ccc2C32c3cc(N(c4ccc(OC)cc4)c4ccc(OC)cc4)ccc3-c3ccc(N(c4ccc(OC)cc4)c4ccc(OC)cc4)cc32)cc1	CRYVPFYDJUEASL-UHFFFAOYNA-N	-4.427566731	-0.86477826
COc1cccc(N(c2cccc(OC)c2)c2ccc3c(c2)-c2cc(N(c4cccc(OC)c4)c4cccc(OC)c4)ccc2C32c3cc(N(c4cccc(OC)c4)c4ccccc4OC)ccc3Oc3ccc(N(c4cccc(OC)c4)c4ccccc4OC)cc32)c1	ZIEHBTCSKXUJNC-UHFFFAOYNA-N	-4.739681478	-1.114034675
COc1ccc(N(c2ccc(OC)cc2)c2ccc3c(c2)C2(c4cc(N(c5ccc(OC)cc5)c5ccc(OC)cc5)ccc4O3)c3ccc(N(c4cccc(OC)c4)c4cccc(OC)c4)cc3-c3cc(N(c4cccc(OC)c4)c4cccc(OC)c4)ccc32)cc1	VVSHPYIPZKXTRH-UHFFFAOYNA-N	-4.72553155	-1.170362271
COc1cccc(N(c2ccc3c(c2)-c2cc(N(c4cccc(OC)c4)c4ccccc4OC)ccc2C32c3cc(N(c4cccc(OC)c4)c4ccccc4OC)ccc3Oc3ccc(N(c4cccc(OC)c4)c4ccccc4OC)cc32)c2ccccc2OC)c1	FFUUFBLMBKDJOO-UHFFFAOYNA-N	-4.818050307	-1.001651597
CSc1ccc(N(c2ccc(C)cc2)c2ccc3c(c2)C2(c4cc(N(c5ccc(C)cc5)c5ccc(SC)cc5)ccc4-3)c3ccsc3-c3sccc32)cc1	BUACGMYVNJBKJM-UHFFFAOYNA-N	-4.662128991	-1.214988965
COc1cccc(N(c2cccc(OC)c2)c2ccc3c(c2)C2(c4ccc(F)cc4Oc4cc(F)ccc42)c2cc(N(c4cccc(OC)c4)c4cccc(OC)c4)ccc2-3)c1	UVZVCKSBBBHBOT-UHFFFAOYNA-N	-4.90621524	-1.278391525
COc1ccc(N(c2cccc(OC)c2)c2ccc3c(c2)Oc2cc(N(c4ccc(OC)cc4)c4cccc(OC)c4)ccc2C32c3ccsc3-c3sccc32)cc1	AMLBQBIPXSDKGI-UHFFFAOYNA-N	-4.944855426	-1.213900509
COc1ccc(N(c2ccc(OC)cc2)c2cccc3c2Oc2c(N(c4ccc(OC)cc4)c4ccc(OC)cc4)cccc2C32c3cc(N(c4cccc(OC)c4)c4cccc(OC)c4)ccc3-c3ccc(N(c4cccc(OC)c4)c4cccc(OC)c4)cc32)cc1	RQINKXJPYUOXRR-UHFFFAOYNA-N	-4.600903343	-1.158933483
COc1ccc(N(c2ccc(OC)cc2)c2ccc3c(c2)Oc2cc(N(c4ccc(OC)cc4)c4ccc(OC)cc4)ccc2C32c3cc(N(c4ccccc4OC)c4ccccc4OC)ccc3-c3ccc(N(c4ccccc4OC)c4ccccc4OC)cc32)cc1	VHYXXMILLTXIJT-UHFFFAOYNA-N	-4.611787903	-0.802736271
COc1ccc(N(c2cccc(OC)c2)c2ccc3c(c2)-c2cc(N(c4ccc(OC)cc4)c4cccc(OC)c4)ccc2C32c3cc(N(c4ccc(OC)cc4)c4cccc(OC)c4)ccc3Oc3ccc(N(c4ccc(OC)cc4)c4cccc(OC)c4)cc32)cc1	POXOSTOBIUYRAV-UHFFFAOYNA-N	-4.694238441	-1.026958198
COc1cccc(N(c2cccc(OC)c2)c2ccc3c(c2)-c2cc(N(c4cccc(OC)c4)c4cccc(OC)c4)ccc2C32c3cc(N(c4ccccc4)c4cccc(OC)c4)ccc3-c3ccc(N(c4ccccc4)c4cccc(OC)c4)cc32)c1	MGFDUSPDYMFRBH-UHFFFAOYNA-N	-4.762266939	-1.09253767
COc1ccc(N(c2ccc3c(c2)Oc2cc(N(c4ccc(OC)cc4)c4ccccc4OC)ccc2C32c3ccccc3-c3ccccc32)c2ccccc2OC)cc1	CCPYUIUABCTBML-UHFFFAOYNA-N	-4.837914628	-0.923010654
COc1ccc(N(c2cccc(OC)c2)c2ccc3c(c2)Oc2cc(N(c4ccc(OC)cc4)c4cccc(OC)c4)ccc2C32c3ccc(N(c4ccc(OC)cc4)c4cccc(OC)c4)cc3-c3cc(N(c4ccc(OC)cc4)c4cccc(OC)c4)ccc32)cc1	MBRPGCLVVNIAQK-UHFFFAOYNA-N	-4.758185229	-1.004644851
COc1ccc(N(c2ccccc2)c2ccc3c(c2)C2(c4cc(N(c5ccccc5)c5ccc(OC)cc5)ccc4-3)c3cccc(N(c4cccc(OC)c4)c4cccc(OC)c4)c3Oc3c(N(c4cccc(OC)c4)c4cccc(OC)c4)cccc32)cc1	JKUKKXWTYIGVEP-UHFFFAOYNA-N	-4.714102763	-1.092265556
COc1ccc(N(c2ccc3c(c2)Oc2cc(N(c4ccc(OC)cc4)c4ccccc4OC)ccc2C32c3cc(N(c4cccc(OC)c4)c4cccc(OC)c4)ccc3-c3ccc(N(c4cccc(OC)c4)c4cccc(OC)c4)cc32)c2ccccc2OC)cc1	CGAQBSKJMAZROL-UHFFFAOYNA-N	-4.703218203	-1.038386986
COc1ccc(N(c2ccc(F)cc2)c2ccc3c(c2)-c2cc(N(c4ccc(F)cc4)c4ccc(OC)cc4)ccc2C32c3cc(N(c4ccc(F)cc4)c4ccc(OC)cc4)ccc3Oc3ccc(N(c4ccc(F)cc4)c4ccc(OC)cc4)cc32)cc1	DOUBBIJVIHWIBR-UHFFFAOYNA-N	-4.868935623	-1.268051193
COc1ccc(N(c2ccc3c(c2)-c2cc(N(c4ccc(OC)cc4)c4ccccc4OC)ccc2C32c3ccc(N(c4cccc(OC)c4)c4cccc(OC)c4)cc3Oc3cc(N(c4cccc(OC)c4)c4cccc(OC)c4)ccc32)c2ccccc2OC)cc1	VIBLQQZPJKNRDP-UHFFFAOYNA-N	-4.714919105	-0.883009898
FC(F)(F)Cc1ccc2c(c1)C1(c3cc(CC(F)(F)F)ccc3O2)c2ccsc2-c2sccc21	SCVBCPQACQPOLS-UHFFFAOYNA-N	-5.634120163	-1.47649051
COc1ccc(N(c2ccc3c(c2)-c2cc(N(c4ccc(OC)cc4)c4ccccc4OC)ccc2C32c3cc(N(c4ccccc4OC)c4ccccc4OC)ccc3Oc3ccc(N(c4ccccc4OC)c4ccccc4OC)cc32)c2ccccc2OC)cc1	ZZOQYYLFUIWARZ-UHFFFAOYNA-N	-4.480901073	-0.784504633
COc1ccc(N(c2ccc(OC)cc2)c2ccc3c(c2)C2(c4cc(N(c5ccc(OC)cc5)c5ccc(OC)cc5)ccc4O3)c3cc(N(c4ccccc4)c4ccc(OC)cc4)ccc3-c3ccc(N(c4ccccc4)c4ccc(OC)cc4)cc32)cc1	JQXFOARIDCHBSX-UHFFFAOYNA-N	-4.552739167	-1.008726561
COc1cccc(N(c2cccc(OC)c2)c2ccc3c(c2)C2(c4ccc(CC(F)(F)F)cc4-c4cc(CC(F)(F)F)ccc42)c2cc(N(c4cccc(OC)c4)c4cccc(OC)c4)ccc2-3)c1	YOMWGUCYTGECEF-UHFFFAOYNA-N	-4.811247457	-1.367917028
COc1cccc(N(c2cccc(OC)c2)c2ccc3c(c2)C2(c4cc(C(F)(F)F)ccc4Oc4ccc(C(F)(F)F)cc42)c2cc(N(c4cccc(OC)c4)c4cccc(OC)c4)ccc2-3)c1	XWTOKIKNNGBHAU-UHFFFAOYNA-N	-5.00308782	-1.478939536
COc1ccc(N(c2cccc(OC)c2)c2ccc3c(c2)C2(c4cc(N(c5ccc(OC)cc5)c5cccc(OC)c5)ccc4O3)c3ccc(N(c4cccc(OC)c4)c4cccc(OC)c4)cc3-c3cc(N(c4cccc(OC)c4)c4cccc(OC)c4)ccc32)cc1	ZRPVXKMPYDKNEM-UHFFFAOYNA-N	-4.720633499	-1.09253767
COc1cccc(N(c2cccc(OC)c2)c2ccc3c(c2)C2(c4ccc(CCC(F)(F)F)cc4-c4cc(CCC(F)(F)F)ccc42)c2cc(N(c4cccc(OC)c4)c4cccc(OC)c4)ccc2-3)c1	RMHYSOLZRKPWFQ-UHFFFAOYNA-N	-4.936964121	-1.387781349
COc1ccc(N(c2ccccc2)c2ccc3c(c2)C2(c4cc(N(c5ccccc5)c5cccc(OC)c5)ccc4Oc4ccc(N(c5ccccc5)c5cccc(OC)c5)cc42)c2cc(N(c4ccccc4)c4ccc(OC)cc4)ccc2-3)cc1	CTFDGWSTUKFOFB-UHFFFAOYNA-N	-4.753287177	-1.133626882
Cc1ccc(N(c2ccc(C)cc2)c2ccc3c(c2)C2(c4cc(N(c5ccc(C)cc5)c5ccc(C)cc5)ccc4-3)c3ccsc3-c3sccc32)cc1	WDVRHBCPCPBTMP-UHFFFAOYNA-N	-4.715735447	-1.206009204
COc1ccc(N(c2ccc(OC)cc2)c2ccc3c(c2)Oc2cc(N(c4ccc(OC)cc4)c4ccc(OC)cc4)ccc2C32c3cc(N(c4ccc(OC)cc4)c4cccc(OC)c4)ccc3-c3ccc(N(c4ccc(OC)cc4)c4cccc(OC)c4)cc32)cc1	JSTUZMHITCTVFW-UHFFFAOYNA-N	-4.575324628	-0.936616354
COc1csc2c1C1(c3ccc(CCC(F)(F)F)cc3Oc3cc(CCC(F)(F)F)ccc31)c1c(OC)csc1-2	KDDIIUNPNXTCOX-UHFFFAOYNA-N	-5.526090909	-1.36056995
COc1ccc(N(c2cccc(OC)c2)c2ccc3c(c2)C2(c4cc(CCC(F)(F)F)ccc4Oc4ccc(CCC(F)(F)F)cc42)c2cc(N(c4ccc(OC)cc4)c4cccc(OC)c4)ccc2-3)cc1	VBOYSIXRVIDGCF-UHFFFAOYNA-N	-4.813424369	-1.243560934
COc1ccc(N(c2ccccc2)c2ccc3c(c2)C2(c4cc(N(c5cccc(OC)c5)c5cccc(OC)c5)ccc4Oc4ccc(N(c5cccc(OC)c5)c5cccc(OC)c5)cc42)c2cc(N(c4ccccc4)c4ccc(OC)cc4)ccc2-3)cc1	SARVKFNKXYKMFJ-UHFFFAOYNA-N	-4.637366618	-1.036482188
Fc1ccc(N(c2ccc(Cl)cc2)c2ccc3c(c2)C2(c4cc(N(c5ccc(F)cc5)c5ccc(Cl)cc5)ccc4-3)c3ccsc3-c3sccc32)cc1	PWUSVEUOOAVLDN-UHFFFAOYNA-N	-5.088531613	-1.427782106
COc1ccc(N(c2cccc(OC)c2)c2ccc3c(c2)-c2cc(N(c4ccc(OC)cc4)c4cccc(OC)c4)ccc2C32c3ccc(N(c4cccc(OC)c4)c4ccccc4OC)cc3Oc3cc(N(c4cccc(OC)c4)c4ccccc4OC)ccc32)cc1	XROKWSPXCNUHRL-UHFFFAOYNA-N	-4.753287177	-0.97933825
COc1ccc(N(c2cccc(OC)c2)c2ccc3c(c2)-c2cc(N(c4ccc(OC)cc4)c4cccc(OC)c4)ccc2C32c3cc(N(c4ccccc4)c4cccc(OC)c4)ccc3-c3ccc(N(c4ccccc4)c4cccc(OC)c4)cc32)cc1	NQJGEGKPQYWHLH-UHFFFAOYNA-N	-4.794104276	-1.139885504
COc1ccc(N(c2ccccc2)c2ccc3c(c2)C2(c4cc(N(c5ccccc5)c5ccc(OC)cc5)ccc4O3)c3cc(N(c4ccc(OC)cc4)c4ccc(OC)cc4)ccc3-c3ccc(N(c4ccc(OC)cc4)c4ccc(OC)cc4)cc32)cc1	WALQYURKLFKOJR-UHFFFAOYNA-N	-4.477363591	-0.931174074
O=[N+]([O-])c1ccc(N(c2ccc([N+](=O)[O-])cc2)c2ccc3c(c2)C2(c4cc(N(c5ccc([N+](=O)[O-])cc5)c5ccc([N+](=O)[O-])cc5)ccc4-3)c3ccsc3-c3sccc32)cc1	GZOKIYQGARFCGR-UHFFFAOYNA-N	-6.000657707	-2.865904543
FC(F)(F)CCc1cccc2c1Oc1c(CCC(F)(F)F)cccc1C21c2cc(N(c3ccccc3)c3ccccc3)ccc2-c2ccc(N(c3ccccc3)c3ccccc3)cc21	YAUMGSCYFQQYLN-UHFFFAOYNA-N	-4.942134286	-1.289276085
COc1ccc(N(c2cccc(OC)c2)c2cccc3c2-c2c(N(c4ccc(OC)cc4)c4cccc(OC)c4)cccc2C32c3cc(N(c4cccc(OC)c4)c4cccc(OC)c4)ccc3-c3ccc(N(c4cccc(OC)c4)c4cccc(OC)c4)cc32)cc1	OWZKMYAJFLBJRM-UHFFFAOYNA-N	-4.764443851	-1.106687597
FC(F)(F)CCc1ccc2c(c1)Oc1cc(CCC(F)(F)F)ccc1C21c2cc(N(c3ccccc3)c3ccccc3)ccc2-c2ccc(N(c3ccccc3)c3ccccc3)cc21	FTJQEEKDPQLYOM-UHFFFAOYNA-N	-4.992475375	-1.329821069
COc1ccc(N(c2ccc3c(c2)C2(c4ccc(N(c5cccc(OC)c5)c5cccc(OC)c5)cc4Oc4cc(N(c5cccc(OC)c5)c5cccc(OC)c5)ccc42)c2cc(N(c4ccc(OC)cc4)c4ccccc4OC)ccc2-3)c2ccccc2OC)cc1	NZKFVKHFYKPJGA-UHFFFAOYNA-N	-4.575596742	-0.936888468
COc1cccc(N(c2cccc(OC)c2)c2ccc3c(c2)C2(c4cc(N(c5cccc(OC)c5)c5cccc(OC)c5)ccc4O3)c3ccc(N(c4cccc(OC)c4)c4ccccc4OC)cc3-c3cc(N(c4cccc(OC)c4)c4ccccc4OC)ccc32)c1	BXOONSVPIYGMRA-UHFFFAOYNA-N	-4.875466359	-0.951310509
COc1cccc(N(c2cccc(OC)c2)c2ccc3c(c2)C2(c4cc(N(c5cccc(OC)c5)c5cccc(OC)c5)ccc4-3)c3cccc(N(c4cccc(OC)c4)c4cccc(OC)c4)c3-c3c(N(c4cccc(OC)c4)c4cccc(OC)c4)cccc32)c1	AWRPPYJEKFCPKQ-UHFFFAOYNA-N	-4.78349183	-1.179614147
COc1ccc(N(c2ccc(OC)cc2)c2ccc3c(c2)C2(c4cc(N(c5cccc(OC)c5)c5ccccc5OC)ccc4Oc4ccc(N(c5cccc(OC)c5)c5ccccc5OC)cc42)c2cc(N(c4ccc(OC)cc4)c4ccc(OC)cc4)ccc2-3)cc1	URZWSJRPDMZGQF-UHFFFAOYNA-N	-4.473009768	-0.909404955
COc1ccc(N(c2cccc(OC)c2)c2ccc3c(c2)C2(c4cc(CC(F)(F)F)ccc4Oc4ccc(CC(F)(F)F)cc42)c2cc(N(c4ccc(OC)cc4)c4cccc(OC)c4)ccc2-3)cc1	JEASTJXQJDRYDG-UHFFFAOYNA-N	-4.690973074	-1.109408737
COc1sc2c(c1OC)C1(c3ccc(CC(F)(F)F)cc3Oc3cc(CC(F)(F)F)ccc31)c1c-2sc(OC)c1OC	AWSNWTZPIKNECI-UHFFFAOYNA-N	-5.192207043	-1.297439504
COc1cccc(N(c2ccccc2)c2ccc3c(c2)C2(c4ccc(CCC(F)(F)F)cc4-c4cc(CCC(F)(F)F)ccc42)c2cc(N(c4ccccc4)c4cccc(OC)c4)ccc2-3)c1	YLYOYNOBSSLRKP-UHFFFAOYNA-N	-4.948120794	-1.379345815
COc1cc2c(s1)-c1sc(OC)cc1C21c2cc(CC(F)(F)F)ccc2Oc2ccc(CC(F)(F)F)cc21	WCRDMESTCKRMDK-UHFFFAOYNA-N	-4.877643271	-1.012536157
COc1cccc(N(c2cccc(OC)c2)c2ccc3c(c2)-c2cc(N(c4cccc(OC)c4)c4cccc(OC)c4)ccc2C32c3cc(N(c4ccccc4OC)c4ccccc4OC)ccc3Oc3ccc(N(c4ccccc4OC)c4ccccc4OC)cc32)c1	PAAJCUFMMIGSMZ-UHFFFAOYNA-N	-4.516275892	-1.002467939
COc1cccc(N(c2ccc3c(c2)Oc2cc(N(c4cccc(OC)c4)c4ccccc4OC)ccc2C32c3cc(N(c4cccc(OC)c4)c4ccccc4OC)ccc3-c3ccc(N(c4cccc(OC)c4)c4ccccc4OC)cc32)c2ccccc2OC)c1	OJQXDEDDBDQTFV-UHFFFAOYNA-N	-4.610155219	-0.892533887
COc1ccc(N(c2ccc(OC)cc2)c2ccc3c(c2)Oc2cc(N(c4ccc(OC)cc4)c4ccc(OC)cc4)ccc2C32c3c(sc(OC)c3OC)-c3sc(OC)c(OC)c32)cc1	VHHQKFUZTPEGNR-UHFFFAOYNA-N	-4.663761675	-0.989678582
COc1sc2c(c1OC)C1(c3cc(CC(F)(F)F)ccc3Oc3ccc(CC(F)(F)F)cc31)c1c-2sc(OC)c1OC	KUGPXGYRSSAOTO-UHFFFAOYNA-N	-5.174519634	-1.277575183
COc1ccc(N(c2ccc(OC)cc2)c2ccc3c(c2)-c2cc(N(c4ccc(OC)cc4)c4ccc(OC)cc4)ccc2C32c3cc(N(c4ccccc4)c4ccccc4)ccc3-c3ccc(N(c4ccccc4)c4ccccc4)cc32)cc1	UBRYCIUXIZZPRW-UHFFFAOYNA-N	-4.693966328	-1.078659856
COc1cccc(N(c2ccccc2)c2ccc3c(c2)C2(c4ccc(C(F)(F)F)cc4Oc4cc(C(F)(F)F)ccc42)c2cc(N(c4ccccc4)c4cccc(OC)c4)ccc2-3)c1	UFESURUJIJKSFL-UHFFFAOYNA-N	-4.991659033	-1.364107432
COc1ccc(N(c2ccc(OC)cc2)c2ccc3c(c2)C2(c4cc(N(c5ccc(OC)cc5)c5ccc(OC)cc5)ccc4-3)c3cccc(N(c4cccc(OC)c4)c4ccccc4OC)c3Oc3c(N(c4cccc(OC)c4)c4ccccc4OC)cccc32)cc1	SRVAOUSKGJEJDN-UHFFFAOYNA-N	-4.478452047	-0.872669566
COc1ccc(N(c2ccccc2)c2ccc3c(c2)C2(c4cc(N(c5ccccc5)c5ccc(OC)cc5)ccc4-3)c3cccc(C(F)(F)F)c3Oc3c(C(F)(F)F)cccc32)cc1	QCFUBKLFMYQCNN-UHFFFAOYNA-N	-4.839547312	-1.2487311
COc1cccc(N(c2cccc(OC)c2)c2ccc3c(c2)Oc2cc(N(c4cccc(OC)c4)c4cccc(OC)c4)ccc2C32c3cc(N(c4ccccc4OC)c4ccccc4OC)ccc3-c3ccc(N(c4ccccc4OC)c4ccccc4OC)cc32)c1	ISZUHUNUZFTWJC-UHFFFAOYNA-N	-4.572603488	-0.710761742
COc1ccc(N(c2ccc(OC)cc2)c2ccc3c(c2)C2(c4cc(N(c5ccc(OC)cc5)c5ccccc5OC)ccc4Oc4ccc(N(c5ccc(OC)cc5)c5ccccc5OC)cc42)c2cc(N(c4ccc(OC)cc4)c4ccc(OC)cc4)ccc2-3)cc1	YWDXUTBDFGDVKW-UHFFFAOYNA-N	-4.555188193	-0.964644095
COc1ccc(N(c2ccc3c(c2)-c2cc(N(c4ccc(OC)cc4)c4ccccc4OC)ccc2C32c3ccc(N(c4cccc(OC)c4)c4ccccc4OC)cc3Oc3cc(N(c4cccc(OC)c4)c4ccccc4OC)ccc32)c2ccccc2OC)cc1	PWANYKUFQKXEJA-UHFFFAOYNA-N	-4.634917592	-0.837838975
COc1cccc(N(c2ccc3c(c2)C2(c4cc(N(c5cccc(OC)c5)c5ccccc5OC)ccc4O3)c3ccccc3-c3ccccc32)c2ccccc2OC)c1	TYBXUPKQRCULTL-UHFFFAOYNA-N	-4.78213126	-1.187505452
COc1ccc(N(c2cccc(OC)c2)c2ccc3c(c2)C2(c4cc(N(c5ccccc5)c5ccccc5)ccc4-c4ccc(N(c5ccccc5)c5ccccc5)cc42)c2cc(N(c4ccc(OC)cc4)c4cccc(OC)c4)ccc2-3)cc1	OPMUUKMZUJCMHO-UHFFFAOYNA-N	-4.712742193	-1.067503183
COc1ccc(N(c2cccc(OC)c2)c2ccc3c(c2)Oc2cc(N(c4ccc(OC)cc4)c4cccc(OC)c4)ccc2C32c3cc(N(c4ccccc4)c4ccccc4)ccc3-c3ccc(N(c4ccccc4)c4ccccc4)cc32)cc1	MTUYKZASOQLPRQ-UHFFFAOYNA-N	-4.843629022	-1.169001701
COc1cccc(N(c2cccc(OC)c2)c2ccc3c(c2)Oc2cc(N(c4cccc(OC)c4)c4cccc(OC)c4)ccc2C32c3cc(N(c4cccc(OC)c4)c4ccccc4OC)ccc3-c3ccc(N(c4cccc(OC)c4)c4ccccc4OC)cc32)c1	KMHSPKBFUOWHOD-UHFFFAOYNA-N	-4.645802151	-0.910221297
COc1ccc(N(c2ccccc2)c2ccc3c(c2)C2(c4cc(N(c5ccccc5)c5ccc(OC)cc5)ccc4-3)c3cccc(F)c3-c3c(F)cccc32)cc1	QJSHOCXXVGJQIK-UHFFFAOYNA-N	-4.736960338	-1.188321794
COc1ccc(N(c2cccc(OC)c2)c2ccc3c(c2)Oc2cc(N(c4ccc(OC)cc4)c4cccc(OC)c4)ccc2C32c3cc(N(c4ccccc4)c4cccc(OC)c4)ccc3-c3ccc(N(c4ccccc4)c4cccc(OC)c4)cc32)cc1	CWKJKIFUTDHNPX-UHFFFAOYNA-N	-4.72961326	-1.055258053
O=[N+]([O-])c1ccc(N(c2ccc(C(F)(F)F)cc2)c2ccc3c(c2)C2(c4cc(N(c5ccc([N+](=O)[O-])cc5)c5ccc(C(F)(F)F)cc5)ccc4O3)c3cc(N(c4ccc([N+](=O)[O-])cc4)c4ccc(C(F)(F)F)cc4)ccc3-c3ccc(N(c4ccc([N+](=O)[O-])cc4)c4ccc(C(F)(F)F)cc4)cc32)cc1	AGQGNJGKKGMAPX-UHFFFAOYNA-N	-6.085285158	-2.861278605
COc1ccc(N(c2ccc3c(c2)Oc2cc(N(c4ccc(OC)cc4)c4ccccc4OC)ccc2C32c3cc(N(c4ccccc4OC)c4ccccc4OC)ccc3-c3ccc(N(c4ccccc4OC)c4ccccc4OC)cc32)c2ccccc2OC)cc1	JYQYREWDBUFABU-UHFFFAOYNA-N	-4.361715146	-0.536880902
COc1sc2c(c1OC)C1(c3ccc(F)cc3Oc3cc(F)ccc31)c1c-2sc(OC)c1OC	RRXAHBDKJPQVIH-UHFFFAOYNA-N	-5.097239261	-1.219070675
COc1ccc(N(c2cccc(OC)c2)c2ccc3c(c2)C2(c4cc(N(c5ccc(OC)cc5)c5cccc(OC)c5)ccc4-3)c3cccc(F)c3-c3c(F)cccc32)cc1	CPYSYAKKPOMKMT-UHFFFAOYNA-N	-4.709748939	-1.179886261
COc1ccc(N(c2ccc3c(c2)C2(c4cc(N(c5ccc(OC)cc5)c5ccccc5OC)ccc4O3)c3cc(N(c4ccc(OC)cc4)c4ccccc4OC)ccc3-c3ccc(N(c4ccc(OC)cc4)c4ccccc4OC)cc32)c2ccccc2OC)cc1	BEPBKGRACGIOLE-UHFFFAOYNA-N	-4.541582493	-0.873213794
c1ccc(N(c2ccccc2)c2ccc3c(c2)C2(c4ccccc4-c4ccccc42)c2cc(N(c4ccccc4)c4ccccc4)ccc2-3)cc1	RWDHOHCKWZHEGY-UHFFFAOYNA-N	-4.863221229	-1.177981463
COc1ccc(N(c2cccc(OC)c2)c2ccc3c(c2)C2(c4ccc(C(F)(F)F)cc4-c4cc(C(F)(F)F)ccc42)c2cc(N(c4ccc(OC)cc4)c4cccc(OC)c4)ccc2-3)cc1	UKIGLNXVSWXIHX-UHFFFAOYNA-N	-4.788661996	-1.638670448
COc1ccc(N(c2cccc(OC)c2)c2ccc3c(c2)C2(c4cc(N(c5ccc(OC)cc5)c5cccc(OC)c5)ccc4O3)c3ccc(N(c4ccccc4OC)c4ccccc4OC)cc3-c3cc(N(c4ccccc4OC)c4ccccc4OC)ccc32)cc1	DVTCHXYAHYPQCQ-UHFFFAOYNA-N	-4.719000815	-0.929813504
COc1ccc(N(c2ccccc2)c2ccc3c(c2)C2(c4cc(CCC(F)(F)F)ccc4Oc4ccc(CCC(F)(F)F)cc42)c2cc(N(c4ccccc4)c4ccc(OC)cc4)ccc2-3)cc1	LIWAFBQDJHKSSU-UHFFFAOYNA-N	-4.866486597	-1.319752852
COc1ccc(N(c2cccc(OC)c2)c2ccc3c(c2)C2(c4cc(N(c5ccc(OC)cc5)c5cccc(OC)c5)ccc4O3)c3cc(N(c4ccccc4)c4ccc(OC)cc4)ccc3-c3ccc(N(c4ccccc4)c4ccc(OC)cc4)cc32)cc1	FZVKGAXICXHDMI-UHFFFAOYNA-N	-4.551378597	-0.963827753
COc1cccc(N(c2ccccc2)c2ccc3c(c2)C2(c4cc(C(F)(F)F)ccc4Oc4ccc(C(F)(F)F)cc42)c2cc(N(c4ccccc4)c4cccc(OC)c4)ccc2-3)c1	IRFBANDXEVAQDR-UHFFFAOYNA-N	-4.985400411	-1.401931276
COc1cccc(N(c2cccc(OC)c2)c2ccc3c(c2)-c2cc(N(c4cccc(OC)c4)c4cccc(OC)c4)ccc2C32c3ccc(N(c4cccc(OC)c4)c4ccccc4OC)cc3Oc3cc(N(c4cccc(OC)c4)c4ccccc4OC)ccc32)c1	KRCRBRQICMZWRU-UHFFFAOYNA-N	-4.858595291	-1.039747556
COc1ccc(N(c2ccccc2)c2ccc3c(c2)C2(c4ccc(C(F)(F)F)cc4-c4cc(C(F)(F)F)ccc42)c2cc(N(c4ccccc4)c4ccc(OC)cc4)ccc2-3)cc1	NLOVFFVBYBWHAI-UHFFFAOYNA-N	-4.832744462	-1.593771639
COc1cccc(N(c2cccc(OC)c2)c2ccc3c(c2)C2(c4cc(N(c5cccc(OC)c5)c5cccc(OC)c5)ccc4-3)c3cccc(F)c3-c3c(F)cccc32)c1	JUIFJJBOCRYORS-UHFFFAOYNA-N	-4.879003841	-1.284105919
COc1cccc(N(c2cccc(OC)c2)c2ccc3c(c2)C2(c4cc(N(c5cccc(OC)c5)c5cccc(OC)c5)ccc4O3)c3ccccc3-c3ccccc32)c1	DGDYWXDJXJASKP-UHFFFAOYNA-N	-4.8898884	-1.176076665
Fc1ccc(N(c2ccc(Cl)cc2)c2ccc3c(c2)C2(c4cc(N(c5ccc(F)cc5)c5ccc(Cl)cc5)ccc4O3)c3cc(N(c4ccc(F)cc4)c4ccc(Cl)cc4)ccc3-c3ccc(N(c4ccc(F)cc4)c4ccc(Cl)cc4)cc32)cc1	VUCKAMSKKBDEFR-UHFFFAOYNA-N	-5.26839896	-1.651731919
COc1ccc(N(c2ccc(Cl)cc2)c2ccc3c(c2)C2(c4cc(N(c5ccc(Cl)cc5)c5ccc(OC)cc5)ccc4-3)c3ccsc3-c3sccc32)cc1	PWRBQECDHSTSJP-UHFFFAOYNA-N	-4.821043561	-1.274037701
COc1ccc(N(c2ccc(OC)cc2)c2ccc3c(c2)C2(c4cc(N(c5ccc(OC)cc5)c5ccc(OC)cc5)ccc4-3)c3cccc(CCC(F)(F)F)c3-c3c(CCC(F)(F)F)cccc32)cc1	YFTNNJNAZXJNLH-UHFFFAOYNA-N	-4.567433322	-1.292541453
Fc1ccc2c(c1)C1(c3cc(F)ccc3-2)c2cc(N(c3ccccc3)c3ccccc3)ccc2-c2ccc(N(c3ccccc3)c3ccccc3)cc21	AOMVWMGMWBABQL-UHFFFAOYNA-N	-4.936419893	-1.270228105
COc1ccc(N(c2cccc(OC)c2)c2ccc3c(c2)C2(c4cc(N(c5ccc(OC)cc5)c5cccc(OC)c5)ccc4O3)c3cc(N(c4ccccc4)c4cccc(OC)c4)ccc3-c3ccc(N(c4ccccc4)c4cccc(OC)c4)cc32)cc1	GKNQMODADBGUQO-UHFFFAOYNA-N	-4.729069032	-1.188321794
COc1cccc(N(c2cccc(OC)c2)c2ccc3c(c2)C2(c4cc(N(c5ccccc5)c5ccccc5)ccc4Oc4ccc(N(c5ccccc5)c5ccccc5)cc42)c2cc(N(c4cccc(OC)c4)c4cccc(OC)c4)ccc2-3)c1	DIIGKSSHNLJSQC-UHFFFAOYNA-N	-4.870568307	-1.190226592
COc1ccc(N(c2ccc(OC)cc2)c2ccc3c(c2)C2(c4cc(N(c5ccc(OC)cc5)c5ccc(OC)cc5)ccc4-3)c3cc(N(c4cccc(OC)c4)c4cccc(OC)c4)ccc3-c3ccc(N(c4cccc(OC)c4)c4cccc(OC)c4)cc32)cc1	JSAXZFWXRFGQKY-UHFFFAOYNA-N	-4.542398835	-1.040563898
COc1ccc(N(c2cccc(OC)c2)c2ccc3c(c2)-c2cc(N(c4ccc(OC)cc4)c4cccc(OC)c4)ccc2C32c3cc(N(c4ccccc4)c4ccc(OC)cc4)ccc3-c3ccc(N(c4ccccc4)c4ccc(OC)cc4)cc32)cc1	VFAPTNFREXUTFJ-UHFFFAOYNA-N	-4.643081011	-1.03729853
c1ccc2c(c1)Oc1ccccc1C21c2ccccc2-c2ccccc21	QQNLHOMPVNTETJ-UHFFFAOYNA-N	-5.899431303	-1.156212344
COc1ccc(N(c2ccc(OC)cc2)c2ccc3c(c2)C2(c4cc(N(c5ccc(OC)cc5)c5ccc(OC)cc5)ccc4-3)c3cccc(F)c3-c3c(F)cccc32)cc1	WSZREKMMGJAGME-UHFFFAOYNA-N	-4.540766151	-1.161110395
COc1cccc(N(c2cccc(OC)c2)c2cccc3c2-c2c(N(c4cccc(OC)c4)c4cccc(OC)c4)cccc2C32c3cc(N(c4ccccc4)c4ccccc4)ccc3-c3ccc(N(c4ccccc4)c4ccccc4)cc32)c1	MPCBSHBSAQVIFG-UHFFFAOYNA-N	-4.900228732	-1.26505794
COc1ccc(N(c2cccc(OC)c2)c2ccc3c(c2)C2(c4cc(N(c5ccc(OC)cc5)c5cccc(OC)c5)ccc4-3)c3cccc(CCC(F)(F)F)c3Oc3c(CCC(F)(F)F)cccc32)cc1	SOSAHEOBGNSAEQ-UHFFFAOYNA-N	-4.768253447	-1.166008447
COc1ccc(N(c2ccc(OC)cc2)c2ccc3c(c2)C2(c4cc(N(c5ccc(OC)cc5)c5ccc(OC)cc5)ccc4O3)c3cc(N(c4ccccc4OC)c4ccccc4OC)ccc3-c3ccc(N(c4ccccc4OC)c4ccccc4OC)cc32)cc1	BGPMACKNLHUIJC-UHFFFAOYNA-N	-4.386477519	-0.606814198
COc1ccc(N(c2ccc(OC)cc2)c2ccc3c(c2)C2(c4cc(N(c5ccc(OC)cc5)c5ccc(OC)cc5)ccc4-3)c3cccc(C(F)(F)F)c3Oc3c(C(F)(F)F)cccc32)cc1	OOGUTNBNJCAWAQ-UHFFFAOYNA-N	-4.61505327	-1.152130634
COc1cccc(N(c2cccc(OC)c2)c2ccc3c(c2)Oc2cc(N(c4cccc(OC)c4)c4cccc(OC)c4)ccc2C32c3cc(N(c4ccccc4)c4cccc(OC)c4)ccc3-c3ccc(N(c4ccccc4)c4cccc(OC)c4)cc32)c1	XHXKWXLZKSYAQC-UHFFFAOYNA-N	-4.874377903	-1.226145639
COc1ccc(N(c2ccc(OC)cc2)c2ccc3c(c2)Oc2cc(N(c4ccc(OC)cc4)c4ccc(OC)cc4)ccc2C32c3cc(N(c4ccccc4)c4cccc(OC)c4)ccc3-c3ccc(N(c4ccccc4)c4cccc(OC)c4)cc32)cc1	NKFPKVRRCNIXHT-UHFFFAOYNA-N	-4.743763188	-1.103966457
COc1ccc(N(c2cccc(OC)c2)c2ccc3c(c2)-c2cc(N(c4ccc(OC)cc4)c4cccc(OC)c4)ccc2C32c3cc(N(c4cccc(OC)c4)c4ccccc4OC)ccc3Oc3ccc(N(c4cccc(OC)c4)c4ccccc4OC)cc32)cc1	PJILTRRQRYKYDJ-UHFFFAOYNA-N	-4.711653737	-1.078387742
COc1cccc(N(c2cccc(OC)c2)c2ccc3c(c2)C2(c4cc(N(c5cccc(OC)c5)c5cccc(OC)c5)ccc4O3)c3c(sc(OC)c3OC)-c3sc(OC)c(OC)c32)c1	KKUHADLMISNNFG-UHFFFAOYNA-N	-4.836281944	-1.159477711
COc1ccc(N(c2cccc(OC)c2)c2ccc3c(c2)C2(c4cc(N(c5ccc(OC)cc5)c5cccc(OC)c5)ccc4O3)c3cc(OC)sc3-c3sc(OC)cc32)cc1	PSNGZYXYVRJSES-UHFFFAOYNA-N	-4.707572027	-0.874030136
COc1ccc(N(c2ccc3c(c2)-c2cc(N(c4ccc(OC)cc4)c4ccccc4OC)ccc2C32c3cc(N(c4cccc(OC)c4)c4cccc(OC)c4)ccc3Oc3ccc(N(c4cccc(OC)c4)c4cccc(OC)c4)cc32)c2ccccc2OC)cc1	LHWZEPTZGBHLQB-UHFFFAOYNA-N	-4.734511312	-0.909404955
c1ccc(N(c2ccccc2)c2ccc3c(c2)-c2cc(N(c4ccccc4)c4ccccc4)ccc2C32c3cc(N(c4ccccc4)c4ccccc4)ccc3Oc3ccc(N(c4ccccc4)c4ccccc4)cc32)cc1	PNXZVCDYOQRUFJ-UHFFFAOYNA-N	-4.982951385	-1.240839794
COc1ccc(N(c2ccccc2)c2ccc3c(c2)C2(c4cc(CC(F)(F)F)ccc4-c4ccc(CC(F)(F)F)cc42)c2cc(N(c4ccccc4)c4ccc(OC)cc4)ccc2-3)cc1	XSXQJLCAWYZLCJ-UHFFFAOYNA-N	-4.66757127	-1.379617929
COc1ccc(N(c2ccc(OC)cc2)c2ccc3c(c2)C2(c4cc(N(c5ccc(OC)cc5)c5ccc(OC)cc5)ccc4-3)c3cccc(CC(F)(F)F)c3-c3c(CC(F)(F)F)cccc32)cc1	MQXYZKNVUFICCE-UHFFFAOYNA-N	-4.483350099	-1.455809847
FC(F)(F)Cc1ccc2c(c1)C1(c3cc(CC(F)(F)F)ccc3-2)c2cc(N(c3ccccc3)c3ccccc3)ccc2-c2ccc(N(c3ccccc3)c3ccccc3)cc21	UQPCNQXQHUFRGK-UHFFFAOYNA-N	-4.853153012	-1.452000251
COc1ccc(N(c2ccc(OC)cc2)c2ccc3c(c2)C2(c4cc(CC(F)(F)F)ccc4Oc4ccc(CC(F)(F)F)cc42)c2cc(N(c4ccc(OC)cc4)c4ccc(OC)cc4)ccc2-3)cc1	MNVPCYODTYTBQV-UHFFFAOYNA-N	-4.51545955	-0.996209317
COc1ccc(N(c2ccc3c(c2)-c2cc(N(c4ccc(OC)cc4)c4ccccc4OC)ccc2C32c3cc(N(c4cccc(OC)c4)c4ccccc4OC)ccc3Oc3ccc(N(c4cccc(OC)c4)c4ccccc4OC)cc32)c2ccccc2OC)cc1	FLDWTHSHILWOEV-UHFFFAOYNA-N	-4.713830649	-0.897159825
COc1ccc(N(c2ccc(OC)cc2)c2ccc3c(c2)C2(c4ccc(CCC(F)(F)F)cc4-c4cc(CCC(F)(F)F)ccc42)c2cc(N(c4ccc(OC)cc4)c4ccc(OC)cc4)ccc2-3)cc1	MPYKVDBIXJCESB-UHFFFAOYNA-N	-4.582127478	-1.261248344
CSc1ccc(N(c2ccc(SC)cc2)c2ccc3c(c2)C2(c4cc(N(c5ccc(SC)cc5)c5ccc(SC)cc5)ccc4-3)c3ccsc3-c3sccc32)cc1	YUSOVRGNVDOIJF-UHFFFAOYNA-N	-4.733150742	-1.273221359
COc1ccc(N(c2ccccc2)c2ccc3c(c2)C2(c4cc(N(c5ccccc5)c5ccc(OC)cc5)ccc4-3)c3ccsc3-c3sccc32)cc1	VVOCURHOUJAAMH-UHFFFAOYNA-N	-4.694510555	-1.229411007
COc1ccc(N(c2ccc(OC)cc2)c2ccc3c(c2)-c2cc(N(c4ccc(OC)cc4)c4ccc(OC)cc4)ccc2C32c3ccc(N(c4ccccc4OC)c4ccccc4OC)cc3Oc3cc(N(c4ccccc4OC)c4ccccc4OC)ccc32)cc1	KBHRQZIQJHNXJC-UHFFFAOYNA-N	-4.556820877	-0.86205712
COc1ccc(N(c2cccc(OC)c2)c2ccc3c(c2)Oc2cc(N(c4ccc(OC)cc4)c4cccc(OC)c4)ccc2C32c3cc(N(c4ccc(OC)cc4)c4ccc(OC)cc4)ccc3-c3ccc(N(c4ccc(OC)cc4)c4ccc(OC)cc4)cc32)cc1	INXWVJHKYQGISZ-UHFFFAOYNA-N	-4.470560742	-0.908044385
COc1cccc(N(c2cccc(OC)c2)c2ccc3c(c2)C2(c4cc(N(c5cccc(OC)c5)c5cccc(OC)c5)ccc4O3)c3cc(OC)sc3-c3sc(OC)cc32)c1	GCRIVZNGOAKINW-UHFFFAOYNA-N	-4.661856877	-0.778790239
COc1cccc(N(c2ccccc2)c2ccc3c(c2)C2(c4cc(N(c5ccccc5)c5cccc(OC)c5)ccc4-3)c3cccc(CCC(F)(F)F)c3-c3c(CCC(F)(F)F)cccc32)c1	XJDNEUOBUOGLQB-UHFFFAOYNA-N	-4.933426639	-1.42669365
Fc1ccc2c(c1)Oc1cc(F)ccc1C21c2ccsc2-c2sccc21	AVXVIRAVVQLZPY-UHFFFAOYNA-N	-5.643644153	-1.497171173
COc1ccc(N(c2ccccc2)c2ccc3c(c2)C2(c4cc(N(c5ccccc5)c5ccccc5)ccc4-c4ccc(N(c5ccccc5)c5ccccc5)cc42)c2cc(N(c4ccccc4)c4ccc(OC)cc4)ccc2-3)cc1	RHRNPBGPRAYWNA-UHFFFAOYNA-N	-4.744035302	-1.179886261
O=[N+]([O-])c1ccc(N(c2ccccc2)c2ccc3c(c2)C2(c4cc(N(c5ccccc5)c5ccc([N+](=O)[O-])cc5)ccc4O3)c3cc(N(c4ccccc4)c4ccc([N+](=O)[O-])cc4)ccc3-c3ccc(N(c4ccccc4)c4ccc([N+](=O)[O-])cc4)cc32)cc1	GSRASBJFFWVTHX-UHFFFAOYNA-N	-5.778612692	-2.529027423
COc1ccc(N(c2ccc(OC)cc2)c2ccc3c(c2)-c2cc(N(c4ccc(OC)cc4)c4ccc(OC)cc4)ccc2C32c3cc(N(c4ccc(OC)cc4)c4cccc(OC)c4)ccc3Oc3ccc(N(c4ccc(OC)cc4)c4cccc(OC)c4)cc32)cc1	QNORSFMAAJYLGS-UHFFFAOYNA-N	-4.645530037	-0.958385473
COc1ccc(N(c2cccc(OC)c2)c2cccc3c2-c2c(N(c4ccc(OC)cc4)c4cccc(OC)c4)cccc2C32c3cc(N(c4ccccc4)c4cccc(OC)c4)ccc3-c3ccc(N(c4ccccc4)c4cccc(OC)c4)cc32)cc1	JZNHUZLCVGLWDR-UHFFFAOYNA-N	-4.832744462	-1.182607401
COc1cccc(N(c2ccccc2)c2ccc3c(c2)C2(c4cc(N(c5ccccc5)c5ccccc5)ccc4Oc4ccc(N(c5ccccc5)c5ccccc5)cc42)c2cc(N(c4ccccc4)c4cccc(OC)c4)ccc2-3)c1	PUEJDYWGYPJFKB-UHFFFAOYNA-N	-4.899956618	-1.213900509
COc1cccc(N(c2ccccc2)c2ccc3c(c2)C2(c4cc(N(c5ccccc5)c5cccc(OC)c5)ccc4-3)c3cccc(CC(F)(F)F)c3-c3c(CC(F)(F)F)cccc32)c1	RDAOSNDZMNWSMQ-UHFFFAOYNA-N	-4.910841178	-1.548056489
COc1ccc(N(c2ccc(OC)cc2)c2ccc3c(c2)C2(c4ccc(CC(F)(F)F)cc4Oc4cc(CC(F)(F)F)ccc42)c2cc(N(c4ccc(OC)cc4)c4ccc(OC)cc4)ccc2-3)cc1	XRNZICXEGLXXBC-UHFFFAOYNA-N	-4.523350856	-0.985324758
COc1ccc(N(c2cccc(OC)c2)c2ccc3c(c2)C2(c4cc(N(c5ccc(OC)cc5)c5cccc(OC)c5)ccc4O3)c3c(sc(OC)c3OC)-c3sc(OC)c(OC)c32)cc1	ARJOQTSXNMIDHB-UHFFFAOYNA-N	-4.662128991	-1.059067649
COc1ccc(N(c2cccc(OC)c2)c2ccc3c(c2)Oc2cc(N(c4ccc(OC)cc4)c4cccc(OC)c4)ccc2C32c3ccccc3-c3ccccc32)cc1	VUCUIUAFDNUOLW-UHFFFAOYNA-N	-4.960365924	-1.03593796
CSc1ccc(N(c2ccc(Cl)cc2)c2ccc3c(c2)C2(c4cc(N(c5ccc(Cl)cc5)c5ccc(SC)cc5)ccc4-3)c3ccsc3-c3sccc32)cc1	GODHSZPLVDXVSO-UHFFFAOYNA-N	-4.877371157	-1.339889287
COc1ccc(N(c2cccc(OC)c2)c2ccc3c(c2)Oc2cc(N(c4ccc(OC)cc4)c4cccc(OC)c4)ccc2C32c3cc(N(c4ccc(OC)cc4)c4ccccc4OC)ccc3-c3ccc(N(c4ccc(OC)cc4)c4ccccc4OC)cc32)cc1	SRZVMKXARHGOKA-UHFFFAOYNA-N	-4.491241405	-0.827770758
COc1cccc(N(c2cccc(OC)c2)c2ccc3c(c2)C2(c4cc(N(c5ccccc5OC)c5ccccc5OC)ccc4Oc4ccc(N(c5ccccc5OC)c5ccccc5OC)cc42)c2cc(N(c4cccc(OC)c4)c4cccc(OC)c4)ccc2-3)c1	RGYBGHSSYYDXSW-UHFFFAOYNA-N	-4.816417623	-1.236485971
COc1cccc(N(c2ccccc2)c2ccc3c(c2)C2(c4cc(N(c5ccccc5)c5cccc(OC)c5)ccc4-3)c3cccc(C(F)(F)F)c3-c3c(C(F)(F)F)cccc32)c1	FVPXSJIARAGLGB-UHFFFAOYNA-N	-4.963903406	-1.842211712
O=[N+]([O-])c1ccc(N(c2ccc([N+](=O)[O-])cc2)c2ccc3c(c2)C2(c4cc(N(c5ccc([N+](=O)[O-])cc5)c5ccc([N+](=O)[O-])cc5)ccc4O3)c3cc(N(c4ccc([N+](=O)[O-])cc4)c4ccc([N+](=O)[O-])cc4)ccc3-c3ccc(N(c4ccc([N+](=O)[O-])cc4)c4ccc([N+](=O)[O-])cc4)cc32)cc1	DVCHGKZOPQALLW-UHFFFAOYNA-N	-6.328010837	-3.186726937
COc1ccc(N(c2ccc(OC)cc2)c2ccc3c(c2)C2(c4cc(N(c5ccccc5)c5cccc(OC)c5)ccc4Oc4ccc(N(c5ccccc5)c5cccc(OC)c5)cc42)c2cc(N(c4ccc(OC)cc4)c4ccc(OC)cc4)ccc2-3)cc1	BSXXFUSBCURWHI-UHFFFAOYNA-N	-4.479812617	-0.903962675
COc1ccc(N(c2ccccc2)c2ccc3c(c2)C2(c4ccc(F)cc4-c4cc(F)ccc42)c2cc(N(c4ccccc4)c4ccc(OC)cc4)ccc2-3)cc1	PYPQNPISXWFZFR-UHFFFAOYNA-N	-4.751110265	-1.397033225
COc1ccc(N(c2ccccc2)c2ccc3c(c2)C2(c4cc(N(c5ccccc5)c5ccc(OC)cc5)ccc4-3)c3cc(N(c4cccc(OC)c4)c4cccc(OC)c4)ccc3-c3ccc(N(c4cccc(OC)c4)c4cccc(OC)c4)cc32)cc1	GCFKIJMRPJLRSJ-UHFFFAOYNA-N	-4.696687467	-1.117572157
COc1ccc(N(c2ccc(OC)cc2)c2ccc3c(c2)C2(c4cc(N(c5ccc(OC)cc5)c5ccc(OC)cc5)ccc4O3)c3cc(OC)sc3-c3sc(OC)cc32)cc1	CXXKTHUBPPFIKU-UHFFFAOYNA-N	-4.523350856	-0.798110333
COc1sc2c(c1OC)C1(c3cc(F)ccc3Oc3ccc(F)cc31)c1c-2sc(OC)c1OC	NXOLGFNMOHDZMB-UHFFFAOYNA-N	-5.093701779	-1.222880271
FC(F)(F)CCc1cccc2c1-c1c(CCC(F)(F)F)cccc1C21c2cc(N(c3ccccc3)c3ccccc3)ccc2-c2ccc(N(c3ccccc3)c3ccccc3)cc21	JDWHUGHDMPVXIU-UHFFFAOYNA-N	-4.971250483	-1.440843577
Fc1ccc(N(c2ccc(C(F)(F)F)cc2)c2ccc3c(c2)C2(c4cc(N(c5ccc(F)cc5)c5ccc(C(F)(F)F)cc5)ccc4O3)c3cc(N(c4ccc(F)cc4)c4ccc(C(F)(F)F)cc4)ccc3-c3ccc(N(c4ccc(F)cc4)c4ccc(C(F)(F)F)cc4)cc32)cc1	RRANGDOUMABURI-UHFFFAOYNA-N	-5.632215365	-1.922757453
COc1ccc(N(c2ccc(OC)cc2)c2ccc3c(c2)-c2cc(N(c4ccc(OC)cc4)c4ccc(OC)cc4)ccc2C32c3ccc(N(c4cccc(OC)c4)c4cccc(OC)c4)cc3Oc3cc(N(c4cccc(OC)c4)c4cccc(OC)c4)ccc32)cc1	WAJYRDFETITPCH-UHFFFAOYNA-N	-4.682809654	-0.99022281
COc1ccc(N(c2cccc(OC)c2)c2ccc3c(c2)C2(c4cc(N(c5ccc(OC)cc5)c5cccc(OC)c5)ccc4O3)c3cc(N(c4ccc(OC)cc4)c4ccc(OC)cc4)ccc3-c3ccc(N(c4ccc(OC)cc4)c4ccc(OC)cc4)cc32)cc1	XJEJJFMBAJCQSC-UHFFFAOYNA-N	-4.459131954	-0.903962675
FC(F)(F)CCc1ccc2c(c1)C1(c3cc(CCC(F)(F)F)ccc3O2)c2cc(N(c3ccccc3)c3ccccc3)ccc2-c2ccc(N(c3ccccc3)c3ccccc3)cc21	XIIHEEZIQGPJEA-UHFFFAOYNA-N	-4.974787965	-1.329004727
CSc1ccc(N(c2ccc([N+](=O)[O-])cc2)c2ccc3c(c2)C2(c4cc(N(c5ccc(SC)cc5)c5ccc([N+](=O)[O-])cc5)ccc4-3)c3ccsc3-c3sccc32)cc1	OPTREVISBSLGNE-UHFFFAOYNA-N	-5.39112237	-2.280315236
COc1cccc(N(c2ccccc2)c2ccc3c(c2)C2(c4cc(CC(F)(F)F)ccc4Oc4ccc(CC(F)(F)F)cc42)c2cc(N(c4ccccc4)c4cccc(OC)c4)ccc2-3)c1	SVYSKWVSMQTCOR-UHFFFAOYNA-N	-4.863765457	-1.236485971
COc1ccc(N(c2ccc(OC)cc2)c2cccc3c2Oc2c(N(c4ccc(OC)cc4)c4ccc(OC)cc4)cccc2C32c3cc(N(c4ccccc4)c4cccc(OC)c4)ccc3-c3ccc(N(c4ccccc4)c4cccc(OC)c4)cc32)cc1	YYWGWIOAWQQJFV-UHFFFAOYNA-N	-4.613964814	-1.105599141
COc1ccc(N(c2cccc(OC)c2)c2ccc3c(c2)-c2cc(N(c4ccc(OC)cc4)c4cccc(OC)c4)ccc2C32c3cc(N(c4cccc(OC)c4)c4cccc(OC)c4)ccc3-c3ccc(N(c4cccc(OC)c4)c4cccc(OC)c4)cc32)cc1	AUEDAJWVZFAWEP-UHFFFAOYNA-N	-4.74321896	-1.072401235
FC(F)(F)c1ccc2c(c1)Oc1cc(C(F)(F)F)ccc1C21c2cc(N(c3ccccc3)c3ccccc3)ccc2-c2ccc(N(c3ccccc3)c3ccccc3)cc21	FUWDRZJMJNDGIQ-UHFFFAOYNA-N	-5.055333706	-1.41853023
COc1cccc(N(c2cccc(OC)c2)c2ccc3c(c2)Oc2cc(N(c4cccc(OC)c4)c4cccc(OC)c4)ccc2C32c3ccc(N(c4ccccc4OC)c4ccccc4OC)cc3-c3cc(N(c4ccccc4OC)c4ccccc4OC)ccc32)c1	GAEGMNJMGFHAPO-UHFFFAOYNA-N	-4.696959581	-0.715115566
COc1cccc(N(c2ccccc2)c2ccc3c(c2)C2(c4cc(F)ccc4-c4ccc(F)cc42)c2cc(N(c4ccccc4)c4cccc(OC)c4)ccc2-3)c1	RRAUAORJQARYFW-UHFFFAOYNA-N	-4.913290203	-1.273493473
COc1ccc(N(c2cccc(OC)c2)c2ccc3c(c2)C2(c4ccc(N(c5cccc(OC)c5)c5cccc(OC)c5)cc4-c4cc(N(c5cccc(OC)c5)c5cccc(OC)c5)ccc42)c2cc(N(c4ccc(OC)cc4)c4cccc(OC)c4)ccc2-3)cc1	NVJBAXRADJAWIM-UHFFFAOYNA-N	-4.659952079	-1.087367504
COc1ccc(N(c2ccc(OC)cc2)c2ccc3c(c2)C2(c4ccc(CC(F)(F)F)cc4-c4cc(CC(F)(F)F)ccc42)c2cc(N(c4ccc(OC)cc4)c4ccc(OC)cc4)ccc2-3)cc1	MAJVFXAUKNNGQE-UHFFFAOYNA-N	-4.51273841	-1.252540696
COc1ccc(N(c2ccccc2)c2ccc3c(c2)C2(c4cc(C(F)(F)F)ccc4Oc4ccc(C(F)(F)F)cc42)c2cc(N(c4ccccc4)c4ccc(OC)cc4)ccc2-3)cc1	MHDYYQJPSUUUNI-UHFFFAOYNA-N	-4.828934867	-1.30805195
COc1ccc(N(c2ccc(OC)cc2)c2ccc3c(c2)C2(c4cc(CCC(F)(F)F)ccc4-c4ccc(CCC(F)(F)F)cc42)c2cc(N(c4ccc(OC)cc4)c4ccc(OC)cc4)ccc2-3)cc1	FJZMKFOVNLGYRP-UHFFFAOYNA-N	-4.655598255	-1.274854043
COc1ccc(N(c2ccc3c(c2)-c2cc(N(c4ccc(OC)cc4)c4ccccc4OC)ccc2C32c3ccccc3Oc3ccccc32)c2ccccc2OC)cc1	KWGRKVIESZNTSO-UHFFFAOYNA-N	-4.780498576	-0.857703296
COc1cccc(N(c2cccc(OC)c2)c2ccc3c(c2)C2(c4ccccc4-c4ccccc42)c2cc(N(c4cccc(OC)c4)c4cccc(OC)c4)ccc2-3)c1	GBUJHOFJFBJFOJ-UHFFFAOYNA-N	-4.807165747	-1.15321909
COc1ccc(N(c2cccc(OC)c2)c2ccc3c(c2)C2(c4cc(C(F)(F)F)ccc4Oc4ccc(C(F)(F)F)cc42)c2cc(N(c4ccc(OC)cc4)c4cccc(OC)c4)ccc2-3)cc1	DARKXKAFRXSKSZ-UHFFFAOYNA-N	-4.812608027	-1.35784881
CSc1ccc(N(c2ccc(Cl)cc2)c2ccc3c(c2)C2(c4cc(N(c5ccc(Cl)cc5)c5ccc(SC)cc5)ccc4O3)c3cc(N(c4ccc(Cl)cc4)c4ccc(SC)cc4)ccc3-c3ccc(N(c4ccc(Cl)cc4)c4ccc(SC)cc4)cc32)cc1	CDPASOCLPYPBFA-UHFFFAOYNA-N	-5.166900442	-1.598397577
COc1ccc(N(c2ccc3c(c2)-c2cc(N(c4ccc(OC)cc4)c4ccccc4OC)ccc2C32c3ccc(N(c4ccccc4OC)c4ccccc4OC)cc3Oc3cc(N(c4ccccc4OC)c4ccccc4OC)ccc32)c2ccccc2OC)cc1	WRAADMXNXZLQSV-UHFFFAOYNA-N	-4.533146959	-0.709673286
COc1cccc(N(c2cccc(OC)c2)c2ccc3c(c2)C2(c4ccc(N(c5cccc(OC)c5)c5ccccc5OC)cc4Oc4cc(N(c5cccc(OC)c5)c5ccccc5OC)ccc42)c2cc(N(c4cccc(OC)c4)c4cccc(OC)c4)ccc2-3)c1	YFUSHVKGRPBFJA-UHFFFAOYNA-N	-4.808798431	-1.15049795
COc1ccc(N(c2cccc(OC)c2)c2ccc3c(c2)-c2cc(N(c4ccc(OC)cc4)c4cccc(OC)c4)ccc2C32c3ccc(N(c4ccccc4OC)c4ccccc4OC)cc3Oc3cc(N(c4ccccc4OC)c4ccccc4OC)ccc32)cc1	SIJRUUGRVUHGOX-UHFFFAOYNA-N	-4.630291654	-0.854710043
COc1cccc(N(c2ccccc2)c2ccc3c(c2)C2(c4cc(N(c5ccccc5)c5cccc(OC)c5)ccc4O3)c3cc(N(c4ccccc4)c4ccccc4)ccc3-c3ccc(N(c4ccccc4)c4ccccc4)cc32)c1	IULIXLNWOWDLPG-UHFFFAOYNA-N	-4.84417325	-1.169818043
COc1ccc(N(c2cccc(OC)c2)c2cccc3c2Oc2c(N(c4ccc(OC)cc4)c4cccc(OC)c4)cccc2C32c3cc(N(c4ccccc4)c4ccccc4)ccc3-c3ccc(N(c4ccccc4)c4ccccc4)cc32)cc1	OHFYBKMDQGVKFR-UHFFFAOYNA-N	-4.837098286	-1.178797805
COc1ccc(N(c2ccc(OC)cc2)c2ccc3c(c2)C2(c4cc(N(c5ccc(OC)cc5)c5ccc(OC)cc5)ccc4O3)c3ccsc3-c3sccc32)cc1	NITQVGSMTAVJQK-UHFFFAOYNA-N	-4.56253527	-1.222063929
COc1ccc(N(c2ccc(OC)cc2)c2ccc3c(c2)-c2cc(N(c4ccc(OC)cc4)c4ccc(OC)cc4)ccc2C32c3cc(N(c4cccc(OC)c4)c4cccc(OC)c4)ccc3-c3ccc(N(c4cccc(OC)c4)c4cccc(OC)c4)cc32)cc1	LYBQNOFMSKJCGG-UHFFFAOYNA-N	-4.658863623	-1.017978437
COc1ccc(N(c2cccc(OC)c2)c2ccc3c(c2)C2(c4ccc(CC(F)(F)F)cc4-c4cc(CC(F)(F)F)ccc42)c2cc(N(c4ccc(OC)cc4)c4cccc(OC)c4)ccc2-3)cc1	HUMULOCEMKXKDS-UHFFFAOYNA-N	-4.657230939	-1.304786582
COc1cccc(N(c2cccc(OC)c2)c2ccc3c(c2)Oc2cc(N(c4cccc(OC)c4)c4cccc(OC)c4)ccc2C32c3ccc(N(c4cccc(OC)c4)c4ccccc4OC)cc3-c3cc(N(c4cccc(OC)c4)c4ccccc4OC)ccc32)c1	VGDOGCPCWCEITJ-UHFFFAOYNA-N	-4.843901136	-0.971719058
COc1ccc(N(c2ccc3c(c2)C2(c4cc(N(c5ccc(OC)cc5)c5ccccc5OC)ccc4-3)c3cccc(N(c4cccc(OC)c4)c4ccccc4OC)c3Oc3c(N(c4cccc(OC)c4)c4ccccc4OC)cccc32)c2ccccc2OC)cc1	DKJHUBRPFSTWPR-UHFFFAOYNA-N	-4.535595985	-0.857159069
Fc1ccc2c(c1)Oc1cc(F)ccc1C21c2cc(N(c3ccccc3)c3ccccc3)ccc2-c2ccc(N(c3ccccc3)c3ccccc3)cc21	QVBGXVCKIJVDDK-UHFFFAOYNA-N	-4.966080318	-1.307779836
COc1cccc(N(c2ccccc2)c2ccc3c(c2)C2(c4ccccc4-c4ccccc42)c2cc(N(c4ccccc4)c4cccc(OC)c4)ccc2-3)c1	LTQVGWFNGVWDEX-UHFFFAOYNA-N	-4.851520328	-1.202199608
c1ccc(N(c2ccccc2)c2ccc3c(c2)C2(c4ccccc4Oc4ccccc42)c2cc(N(c4ccccc4)c4ccccc4)ccc2-3)cc1	GDMVSHBWCXDBSO-UHFFFAOYNA-N	-4.884990348	-1.212539939
COc1ccc(N(c2ccc(OC)cc2)c2ccc3c(c2)C2(c4ccc(CCC(F)(F)F)cc4Oc4cc(CCC(F)(F)F)ccc42)c2cc(N(c4ccc(OC)cc4)c4ccc(OC)cc4)ccc2-3)cc1	UEIQIUQOZXKGSB-UHFFFAOYNA-N	-4.603624483	-1.051992685
COc1ccc(N(c2ccccc2)c2ccc3c(c2)C2(c4cc(N(c5ccccc5)c5ccc(OC)cc5)ccc4-3)c3cccc(C(F)(F)F)c3-c3c(C(F)(F)F)cccc32)cc1	RDCSSBWXWYIQAZ-UHFFFAOYNA-N	-4.80253981	-1.79023794
COc1ccc(N(c2cccc(OC)c2)c2ccc3c(c2)Oc2cc(N(c4ccc(OC)cc4)c4cccc(OC)c4)ccc2C32c3ccc(N(c4ccc(OC)cc4)c4ccc(OC)cc4)cc3-c3cc(N(c4ccc(OC)cc4)c4ccc(OC)cc4)ccc32)cc1	LYKQCOLVSOIZOW-UHFFFAOYNA-N	-4.652060773	-0.975800768
Cc1ccc(N(c2ccccc2)c2ccc3c(c2)C2(c4cc(N(c5ccccc5)c5ccc(C)cc5)ccc4O3)c3cc(N(c4ccccc4)c4ccc(C)cc4)ccc3-c3ccc(N(c4ccccc4)c4ccc(C)cc4)cc32)cc1	TZGSMDOWJNMZDQ-UHFFFAOYNA-N	-4.831656006	-1.171994955
COc1cccc(N(c2ccccc2)c2ccc3c(c2)C2(c4cc(F)ccc4Oc4ccc(F)cc42)c2cc(N(c4ccccc4)c4cccc(OC)c4)ccc2-3)c1	FQDMDFCLFCBYGG-UHFFFAOYNA-N	-4.964991862	-1.349141162
COc1ccccc1N(c1ccc2c(c1)C1(c3ccccc3Oc3ccccc31)c1cc(N(c3ccccc3OC)c3ccccc3OC)ccc1-2)c1ccccc1OC	KRQZBDZSNDUJMQ-UHFFFAOYNA-N	-4.581311136	-0.713210768
COc1ccc(N(c2ccc(OC)cc2)c2ccc3c(c2)C2(c4ccc(F)cc4Oc4cc(F)ccc42)c2cc(N(c4ccc(OC)cc4)c4ccc(OC)cc4)ccc2-3)cc1	DKYLQPXYUGRATB-UHFFFAOYNA-N	-4.58158325	-1.028046654
COc1ccc(N(c2ccccc2)c2ccc3c(c2)C2(c4cc(N(c5ccccc5)c5ccc(OC)cc5)ccc4O3)c3cc(N(c4ccccc4)c4cccc(OC)c4)ccc3-c3ccc(N(c4ccccc4)c4cccc(OC)c4)cc32)cc1	JPFAPPHKDVDNFV-UHFFFAOYNA-N	-4.727164234	-1.151586406
COc1ccc(N(c2ccccc2)c2ccc3c(c2)C2(c4cc(N(c5ccccc5)c5ccc(OC)cc5)ccc4-3)c3cccc(CCC(F)(F)F)c3-c3c(CCC(F)(F)F)cccc32)cc1	RBRKGWFENPKDGT-UHFFFAOYNA-N	-4.760906369	-1.340705629
COc1cccc(N(c2cccc(OC)c2)c2cccc3c2Oc2c(N(c4cccc(OC)c4)c4cccc(OC)c4)cccc2C32c3cc(N(c4ccccc4)c4ccccc4)ccc3-c3ccc(N(c4ccccc4)c4ccccc4)cc32)c1	KXVAGEJXDACDGZ-UHFFFAOYNA-N	-4.864309685	-1.203560178
COc1ccc(N(c2ccc3c(c2)C2(c4cc(N(c5ccc(OC)cc5)c5ccccc5OC)ccc4-3)c3cccc(N(c4ccc(OC)cc4)c4cccc(OC)c4)c3Oc3c(N(c4ccc(OC)cc4)c4cccc(OC)c4)cccc32)c2ccccc2OC)cc1	OTKVJNICKQCTGS-UHFFFAOYNA-N	-4.509200928	-0.843281255
COc1ccc(N(c2ccccc2)c2ccc3c(c2)C2(c4cc(N(c5ccccc5)c5ccc(OC)cc5)ccc4O3)c3cc(N(c4ccccc4)c4ccc(OC)cc4)ccc3-c3ccc(N(c4ccccc4)c4ccc(OC)cc4)cc32)cc1	IUUMADPPMLJXEP-UHFFFAOYNA-N	-4.695326897	-1.098524178
Cc1ccc(N(c2ccc(F)cc2)c2ccc3c(c2)C2(c4cc(N(c5ccc(C)cc5)c5ccc(F)cc5)ccc4-3)c3ccsc3-c3sccc32)cc1	MQTLPMDGHANYSQ-UHFFFAOYNA-N	-4.864309685	-1.284378033
COc1cccc(N(c2ccc3c(c2)C2(c4ccccc4Oc4ccccc42)c2cc(N(c4cccc(OC)c4)c4ccccc4OC)ccc2-3)c2ccccc2OC)c1	MYOPLJBGYXLRIF-UHFFFAOYNA-N	-4.68253754	-0.972807514
COc1ccc(N(c2cccc(OC)c2)c2ccc3c(c2)C2(c4cc(N(c5ccc(OC)cc5)c5cccc(OC)c5)ccc4-3)c3cccc(N(c4ccc(OC)cc4)c4ccc(OC)cc4)c3Oc3c(N(c4ccc(OC)cc4)c4ccc(OC)cc4)cccc32)cc1	RSXWCCSBVVOUDW-UHFFFAOYNA-N	-4.585664959	-0.994848747
COc1ccc(N(c2ccc(OC)cc2)c2ccc3c(c2)-c2cc(N(c4ccc(OC)cc4)c4ccc(OC)cc4)ccc2C32c3ccccc3Oc3ccccc32)cc1	QBBIMDGKPYISOX-UHFFFAOYNA-N	-4.765532307	-1.02913511
COc1ccc(N(c2ccc(OC)cc2)c2ccc3c(c2)C2(c4cc(F)ccc4Oc4ccc(F)cc42)c2cc(N(c4ccc(OC)cc4)c4ccc(OC)cc4)ccc2-3)cc1	LFEPPVVHJWZVIM-UHFFFAOYNA-N	-4.575596742	-1.030767794
COc1cc2c(s1)-c1sc(OC)cc1C21c2cc(F)ccc2Oc2ccc(F)cc21	YTZXMWGPDMJZJU-UHFFFAOYNA-N	-4.883901893	-1.001651597
COc1cccc(N(c2ccccc2)c2ccc3c(c2)C2(c4ccc(CC(F)(F)F)cc4Oc4cc(CC(F)(F)F)ccc42)c2cc(N(c4ccccc4)c4cccc(OC)c4)ccc2-3)c1	GBHSNDHYOQARAK-UHFFFAOYNA-N	-4.862404887	-1.219887017
CSc1ccc(N(c2ccccc2)c2ccc3c(c2)C2(c4cc(N(c5ccccc5)c5ccc(SC)cc5)ccc4O3)c3cc(N(c4ccccc4)c4ccc(SC)cc4)ccc3-c3ccc(N(c4ccccc4)c4ccc(SC)cc4)cc32)cc1	VNIKPOYLNUUOKL-UHFFFAOYNA-N	-5.051251996	-1.41308795
COc1cccc(N(c2cccc(OC)c2)c2ccc3c(c2)C2(c4cc(N(c5cccc(OC)c5)c5cccc(OC)c5)ccc4O3)c3ccsc3-c3sccc32)c1	ONUWXXWWCBLZHG-UHFFFAOYNA-N	-4.923902649	-1.390502489
COc1ccc(N(c2ccccc2)c2ccc3c(c2)C2(c4ccc(CCC(F)(F)F)cc4Oc4cc(CCC(F)(F)F)ccc42)c2cc(N(c4ccccc4)c4ccc(OC)cc4)ccc2-3)cc1	HWFMOSJLWPKFDZ-UHFFFAOYNA-N	-4.728796918	-1.124919235
COc1ccc(N(c2cccc(OC)c2)c2ccc3c(c2)C2(c4cc(N(c5ccc(OC)cc5)c5cccc(OC)c5)ccc4-3)c3cccc(C(F)(F)F)c3Oc3c(C(F)(F)F)cccc32)cc1	GXOKRNXHBGBBKO-UHFFFAOYNA-N	-4.784036058	-1.241384022
COc1cccc(N(c2cccc(OC)c2)c2ccc3c(c2)C2(c4cc(N(c5ccccc5)c5ccccc5)ccc4-c4ccc(N(c5ccccc5)c5ccccc5)cc42)c2cc(N(c4cccc(OC)c4)c4cccc(OC)c4)ccc2-3)c1	XHOPVQXNZSUQHC-UHFFFAOYNA-N	-4.867575053	-1.256078178
COc1ccc(N(c2ccc(OC)cc2)c2ccc3c(c2)C2(c4cc(N(c5cccc(OC)c5)c5cccc(OC)c5)ccc4Oc4ccc(N(c5cccc(OC)c5)c5cccc(OC)c5)cc42)c2cc(N(c4ccc(OC)cc4)c4ccc(OC)cc4)ccc2-3)cc1	WGKYXIUTJIXBCR-UHFFFAOYNA-N	-4.465118462	-0.894982913
CSc1ccc(N(c2ccc(C(F)(F)F)cc2)c2ccc3c(c2)C2(c4cc(N(c5ccc(SC)cc5)c5ccc(C(F)(F)F)cc5)ccc4O3)c3cc(N(c4ccc(SC)cc4)c4ccc(C(F)(F)F)cc4)ccc3-c3ccc(N(c4ccc(SC)cc4)c4ccc(C(F)(F)F)cc4)cc32)cc1	NGDGIHPNIVTKDV-UHFFFAOYNA-N	-5.201186805	-1.619350354
CSc1ccc(N(c2ccc(SC)cc2)c2ccc3c(c2)-c2cc(N(c4ccc(SC)cc4)c4ccc(SC)cc4)ccc2C32c3cc(N(c4ccc(SC)cc4)c4ccc(SC)cc4)ccc3Oc3ccc(N(c4ccc(SC)cc4)c4ccc(SC)cc4)cc32)cc1	KJHMLMKJEJSTBL-UHFFFAOYNA-N	-4.888799944	-1.229683121
COc1ccc(N(c2ccc(Cl)cc2)c2ccc3c(c2)C2(c4cc(N(c5ccc(Cl)cc5)c5ccc(OC)cc5)ccc4O3)c3cc(N(c4ccc(Cl)cc4)c4ccc(OC)cc4)ccc3-c3ccc(N(c4ccc(Cl)cc4)c4ccc(OC)cc4)cc32)cc1	YELPCKKSHDVDBZ-UHFFFAOYNA-N	-4.890160514	-1.318120168
COc1ccc(N(c2cccc(OC)c2)c2ccc3c(c2)C2(c4cc(N(c5ccc(OC)cc5)c5cccc(OC)c5)ccc4O3)c3ccc(N(c4ccc(OC)cc4)c4ccccc4OC)cc3-c3cc(N(c4ccc(OC)cc4)c4ccccc4OC)ccc32)cc1	WMIIHBUYQXYIKX-UHFFFAOYNA-N	-4.668659726	-0.924371224
COc1ccc(N(c2ccc3c(c2)C2(c4cc(N(c5ccc(OC)cc5)c5ccccc5OC)ccc4O3)c3ccccc3-c3ccccc32)c2ccccc2OC)cc1	JWPARCQTWPGGTF-UHFFFAOYNA-N	-4.57750154	-1.081380996
COc1ccc(N(c2cccc(OC)c2)c2ccc3c(c2)C2(c4cc(N(c5ccc(OC)cc5)c5cccc(OC)c5)ccc4-3)c3cccc(F)c3Oc3c(F)cccc32)cc1	CKKNIKDZLXOOEK-UHFFFAOYNA-N	-4.767164991	-1.204648634
COc1ccc(N(c2ccc(OC)cc2)c2ccc3c(c2)Oc2cc(N(c4ccc(OC)cc4)c4ccc(OC)cc4)ccc2C32c3ccccc3-c3ccccc32)cc1	XHUHPFJFDSORKT-UHFFFAOYNA-N	-4.796825416	-0.986685328
COc1ccc(N(c2ccc(OC)cc2)c2ccc3c(c2)-c2cc(N(c4ccc(OC)cc4)c4ccc(OC)cc4)ccc2C32c3cc(N(c4ccccc4)c4ccc(OC)cc4)ccc3-c3ccc(N(c4ccccc4)c4ccc(OC)cc4)cc32)cc1	INGDZSCCIVTERK-UHFFFAOYNA-N	-4.600087001	-0.97525654
COc1ccc(N(c2ccccc2)c2ccc3c(c2)C2(c4cc(N(c5ccccc5)c5ccc(OC)cc5)ccc4-3)c3cccc(CC(F)(F)F)c3Oc3c(CC(F)(F)F)cccc32)cc1	PCDVZOUNYRXVDW-UHFFFAOYNA-N	-4.727436348	-1.135259566
FC(F)(F)Cc1ccc2c(c1)Oc1cc(CC(F)(F)F)ccc1C21c2ccsc2-c2sccc21	QXBAJCRGBUUEDZ-UHFFFAOYNA-N	-5.641467241	-1.485198157
COc1ccc(N(c2ccc(C)cc2)c2ccc3c(c2)C2(c4cc(N(c5ccc(C)cc5)c5ccc(OC)cc5)ccc4-3)c3ccsc3-c3sccc32)cc1	WZBZRZCKAGRLBJ-UHFFFAOYNA-N	-4.599270659	-1.156212344
Clc1ccc(N(c2ccccc2)c2ccc3c(c2)C2(c4cc(N(c5ccccc5)c5ccc(Cl)cc5)ccc4O3)c3cc(N(c4ccccc4)c4ccc(Cl)cc4)ccc3-c3ccc(N(c4ccccc4)c4ccc(Cl)cc4)cc32)cc1	UFXGKAGUCYAZIU-UHFFFAOYNA-N	-5.097511375	-1.451728137
COc1ccc(N(c2ccc3c(c2)Oc2cc(N(c4ccc(OC)cc4)c4ccccc4OC)ccc2C32c3cc(N(c4ccc(OC)cc4)c4ccccc4OC)ccc3-c3ccc(N(c4ccc(OC)cc4)c4ccccc4OC)cc32)c2ccccc2OC)cc1	MFPOQIOEVDAFPS-UHFFFAOYNA-N	-4.437907063	-0.775524872
COc1ccc(N(c2cccc(OC)c2)c2ccc3c(c2)-c2cc(N(c4ccc(OC)cc4)c4cccc(OC)c4)ccc2C32c3ccccc3Oc3ccccc32)cc1	OHASLQAIVWZJBF-UHFFFAOYNA-N	-4.923086307	-1.127912489
COc1ccc(N(c2ccc(OC)cc2)c2ccc3c(c2)Oc2cc(N(c4ccc(OC)cc4)c4ccc(OC)cc4)ccc2C32c3ccc(N(c4cccc(OC)c4)c4ccccc4OC)cc3-c3cc(N(c4cccc(OC)c4)c4ccccc4OC)ccc32)cc1	PIHQQZSUFBAYFC-UHFFFAOYNA-N	-4.679000058	-0.880560872
COc1ccc(N(c2ccc3c(c2)C2(c4cc(N(c5ccc(OC)cc5)c5ccccc5OC)ccc4O3)c3ccc(N(c4cccc(OC)c4)c4cccc(OC)c4)cc3-c3cc(N(c4cccc(OC)c4)c4cccc(OC)c4)ccc32)c2ccccc2OC)cc1	LAHUEHXBWGYCAY-UHFFFAOYNA-N	-4.573147716	-1.105054913
COc1cccc(N(c2cccc(OC)c2)c2ccc3c(c2)C2(c4cc(F)ccc4-c4ccc(F)cc42)c2cc(N(c4cccc(OC)c4)c4cccc(OC)c4)ccc2-3)c1	CLQHWFLNGCLHLI-UHFFFAOYNA-N	-4.894786452	-1.280296323
COc1ccc(N(c2ccc(OC)cc2)c2cccc3c2Oc2c(N(c4ccc(OC)cc4)c4ccc(OC)cc4)cccc2C32c3cc(N(c4ccccc4)c4ccccc4)ccc3-c3ccc(N(c4ccccc4)c4ccccc4)cc32)cc1	GGZADACQRGMAPG-UHFFFAOYNA-N	-4.6272984	-1.169001701
FC(F)(F)c1ccc2c(c1)-c1cc(C(F)(F)F)ccc1C21c2cc(N(c3ccccc3)c3ccccc3)ccc2-c2ccc(N(c3ccccc3)c3ccccc3)cc21	VRONKXDPAOXAJF-UHFFFAOYNA-N	-5.032476131	-1.668058759
COc1cc2c(s1)-c1sc(OC)cc1C21c2ccc(F)cc2Oc2cc(F)ccc21	RIXJSRJCIDKTAG-UHFFFAOYNA-N	-4.890160514	-1.010631359
Cc1ccc(N(c2ccc(Cl)cc2)c2ccc3c(c2)C2(c4cc(N(c5ccc(C)cc5)c5ccc(Cl)cc5)ccc4O3)c3cc(N(c4ccc(C)cc4)c4ccc(Cl)cc4)ccc3-c3ccc(N(c4ccc(C)cc4)c4ccc(Cl)cc4)cc32)cc1	OQTFPUFMLMAOOV-UHFFFAOYNA-N	-5.001455136	-1.393767857
COc1cccc(N(c2cccc(OC)c2)c2ccc3c(c2)Oc2cc(N(c4cccc(OC)c4)c4cccc(OC)c4)ccc2C32c3ccccc3-c3ccccc32)c1	OPACSBACTMKZMO-UHFFFAOYNA-N	-5.10540268	-1.082197338
COc1cccc(N(c2cccc(OC)c2)c2cccc3c2Oc2c(N(c4cccc(OC)c4)c4cccc(OC)c4)cccc2C32c3cc(N(c4ccccc4OC)c4ccccc4OC)ccc3-c3ccc(N(c4ccccc4OC)c4ccccc4OC)cc32)c1	BWCHPNMVKNBDTH-UHFFFAOYNA-N	-4.450968534	-0.636746737
COc1cccc(N(c2ccccc2)c2ccc3c(c2)C2(c4cc(CCC(F)(F)F)ccc4-c4ccc(CCC(F)(F)F)cc42)c2cc(N(c4ccccc4)c4cccc(OC)c4)ccc2-3)c1	PDWHABURVLRRJJ-UHFFFAOYNA-N	-4.984584069	-1.338800831
COc1ccc(N(c2ccccc2OC)c2cccc3c2Oc2c(N(c4ccc(OC)cc4)c4ccccc4OC)cccc2C32c3cc(N(c4ccccc4OC)c4ccccc4OC)ccc3-c3ccc(N(c4ccccc4OC)c4ccccc4OC)cc32)cc1	WHVPDADBQXKRDP-UHFFFAOYNA-N	-4.551650711	-0.699332954
COc1ccc(N(c2ccc(OC)cc2)c2ccc3c(c2)C2(c4cc(N(c5ccc(OC)cc5)c5ccc(OC)cc5)ccc4-3)c3cccc(N(c4ccc(OC)cc4)c4cccc(OC)c4)c3Oc3c(N(c4ccc(OC)cc4)c4cccc(OC)c4)cccc32)cc1	MNIFUBUTQBDQOO-UHFFFAOYNA-N	-4.496683685	-0.866955172
Cc1ccc(N(c2ccc(F)cc2)c2ccc3c(c2)C2(c4cc(N(c5ccc(C)cc5)c5ccc(F)cc5)ccc4O3)c3cc(N(c4ccc(C)cc4)c4ccc(F)cc4)ccc3-c3ccc(N(c4ccc(C)cc4)c4ccc(F)cc4)cc32)cc1	HUVOGUXNGMZYIW-UHFFFAOYNA-N	-4.959277468	-1.347780592
FC(F)(F)Cc1ccc2c(c1)C1(c3cc(CC(F)(F)F)ccc3O2)c2cc(N(c3ccccc3)c3ccccc3)ccc2-c2ccc(N(c3ccccc3)c3ccccc3)cc21	LNRJWUKCXVKRJL-UHFFFAOYNA-N	-4.90077296	-1.263969484
COc1ccc(N(c2ccc(OC)cc2)c2cccc3c2-c2c(N(c4ccc(OC)cc4)c4ccc(OC)cc4)cccc2C32c3cc(N(c4ccccc4)c4cccc(OC)c4)ccc3-c3ccc(N(c4ccccc4)c4cccc(OC)c4)cc32)cc1	JYEZXRJZAQIFIZ-UHFFFAOYNA-N	-4.648795405	-1.13144997
Fc1ccc(N(c2ccccc2)c2ccc3c(c2)C2(c4cc(N(c5ccccc5)c5ccc(F)cc5)ccc4O3)c3cc(N(c4ccccc4)c4ccc(F)cc4)ccc3-c3ccc(N(c4ccccc4)c4ccc(F)cc4)cc32)cc1	QBZCTOZIUCDRQX-UHFFFAOYNA-N	-5.019958888	-1.378257359
COc1ccc(N(c2ccccc2)c2ccc3c(c2)C2(c4ccccc4-c4ccccc42)c2cc(N(c4ccccc4)c4ccc(OC)cc4)ccc2-3)cc1	XHOQOJSKAAWNIG-UHFFFAOYNA-N	-4.680088514	-1.057707079
COc1ccc(N(c2ccccc2)c2ccc3c(c2)C2(c4ccc(CC(F)(F)F)cc4Oc4cc(CC(F)(F)F)ccc42)c2cc(N(c4ccccc4)c4ccc(OC)cc4)ccc2-3)cc1	FBTNOSAJDWRJQF-UHFFFAOYNA-N	-4.715463333	-1.116211587
COc1cccc(N(c2cccc(OC)c2)c2ccc3c(c2)C2(c4cc(N(c5cccc(OC)c5)c5ccccc5OC)ccc4Oc4ccc(N(c5cccc(OC)c5)c5ccccc5OC)cc42)c2cc(N(c4cccc(OC)c4)c4cccc(OC)c4)ccc2-3)c1	GTROAUVWMFBKTK-UHFFFAOYNA-N	-4.955739986	-1.227234095
COc1ccc(N(c2ccc3c(c2)C2(c4cc(N(c5cccc(OC)c5)c5ccccc5OC)ccc4Oc4ccc(N(c5cccc(OC)c5)c5ccccc5OC)cc42)c2cc(N(c4ccc(OC)cc4)c4ccccc4OC)ccc2-3)c2ccccc2OC)cc1	FRIVFHBRHZGTNV-UHFFFAOYNA-N	-4.607706193	-0.968725804
COc1ccc(N(c2ccccc2)c2ccc3c(c2)C2(c4ccc(F)cc4Oc4cc(F)ccc42)c2cc(N(c4ccccc4)c4ccc(OC)cc4)ccc2-3)cc1	FPYJEXGSJIKQCS-UHFFFAOYNA-N	-4.772879385	-1.176076665
COc1sc2c(c1OC)C1(c3cc(C(F)(F)F)ccc3Oc3ccc(C(F)(F)F)cc31)c1c-2sc(OC)c1OC	GWLSHCIJBRYTTI-UHFFFAOYNA-N	-5.266766276	-1.418802344
COc1cccc(N(c2cccc(OC)c2)c2ccc3c(c2)Oc2cc(N(c4cccc(OC)c4)c4cccc(OC)c4)ccc2C32c3ccsc3-c3sccc32)c1	ZALFJEWPASQBHD-UHFFFAOYNA-N	-5.076286483	-1.262064686
COc1ccc(N(c2ccccc2)c2ccc3c(c2)C2(c4cc(N(c5ccccc5)c5ccc(OC)cc5)ccc4-3)c3cc(C(F)(F)F)ccc3-c3ccc(C(F)(F)F)cc32)cc1	BVMKDHHUGPAJMR-UHFFFAOYNA-N	-4.823220473	-1.935002583
COc1ccc(N(c2cccc(OC)c2)c2ccc3c(c2)C2(c4cc(N(c5ccc(OC)cc5)c5cccc(OC)c5)ccc4O3)c3cc(N(c4ccccc4OC)c4ccccc4OC)ccc3-c3ccc(N(c4ccccc4OC)c4ccccc4OC)cc32)cc1	AEFASROZRSMVHD-UHFFFAOYNA-N	-4.609883105	-0.856342727
COc1ccc(N(c2cccc(OC)c2)c2ccc3c(c2)Oc2cc(N(c4ccc(OC)cc4)c4cccc(OC)c4)ccc2C32c3ccc(N(c4ccc(OC)cc4)c4ccccc4OC)cc3-c3cc(N(c4ccc(OC)cc4)c4ccccc4OC)ccc32)cc1	VPVRSRIAWUKEFX-UHFFFAOYNA-N	-4.724715208	-0.92954139
COc1cccc(N(c2ccccc2)c2ccc3c(c2)C2(c4cc(N(c5ccccc5)c5cccc(OC)c5)ccc4-3)c3cc(C(F)(F)F)ccc3-c3ccc(C(F)(F)F)cc32)c1	OSPNMYJHKITKRZ-UHFFFAOYNA-N	-4.972066825	-1.991602293
COc1cccc(N(c2ccc3c(c2)C2(c4ccc(N(c5ccccc5OC)c5ccccc5OC)cc4Oc4cc(N(c5ccccc5OC)c5ccccc5OC)ccc42)c2cc(N(c4cccc(OC)c4)c4ccccc4OC)ccc2-3)c2ccccc2OC)c1	AJDTWRWEKWEBEO-UHFFFAOYNA-N	-4.643081011	-0.943963431
COc1ccc(N(c2cccc(OC)c2)c2ccc3c(c2)C2(c4ccc(F)cc4Oc4cc(F)ccc42)c2cc(N(c4ccc(OC)cc4)c4cccc(OC)c4)ccc2-3)cc1	IOCRAFXFRHVGKV-UHFFFAOYNA-N	-4.758729457	-1.18668911
COc1cccc(N(c2cccc(OC)c2)c2cccc3c2Oc2c(N(c4cccc(OC)c4)c4cccc(OC)c4)cccc2C32c3ccccc3-c3ccccc32)c1	VFDTUKYBLHQKGC-UHFFFAOYNA-N	-5.036829955	-1.293629908
O=[N+]([O-])c1ccc(N(c2ccc(F)cc2)c2ccc3c(c2)C2(c4cc(N(c5ccc(F)cc5)c5ccc([N+](=O)[O-])cc5)ccc4O3)c3cc(N(c4ccc(F)cc4)c4ccc([N+](=O)[O-])cc4)ccc3-c3ccc(N(c4ccc(F)cc4)c4ccc([N+](=O)[O-])cc4)cc32)cc1	KTOXRNUOMSPXHW-UHFFFAOYNA-N	-5.811810598	-2.755426263
COc1ccc(N(c2ccc(OC)cc2)c2ccc3c(c2)C2(c4cc(N(c5ccc(OC)cc5)c5ccc(OC)cc5)ccc4O3)c3ccc(N(c4cccc(OC)c4)c4ccccc4OC)cc3-c3cc(N(c4cccc(OC)c4)c4ccccc4OC)ccc32)cc1	HWBIPIVEMMABIG-UHFFFAOYNA-N	-4.507024016	-0.9725354
COc1ccc(N(c2cccc(OC)c2)c2ccc3c(c2)Oc2cc(N(c4ccc(OC)cc4)c4cccc(OC)c4)ccc2C32c3cc(OC)sc3-c3sc(OC)cc32)cc1	ISHDWMVVHHVMFV-UHFFFAOYNA-N	-4.594100493	-0.739877939
COc1ccc(N(c2ccccc2)c2ccc3c(c2)C2(c4cc(N(c5ccccc5)c5ccc(OC)cc5)ccc4-3)c3cc(N(c4ccc(OC)cc4)c4cccc(OC)c4)ccc3-c3ccc(N(c4ccc(OC)cc4)c4cccc(OC)c4)cc32)cc1	GLQCKMNBFDVXCQ-UHFFFAOYNA-N	-4.681993312	-1.105054913
COc1cccc(N(c2cccc(OC)c2)c2ccc3c(c2)-c2cc(N(c4cccc(OC)c4)c4cccc(OC)c4)ccc2C32c3ccccc3Oc3ccccc32)c1	ZVAUHQMHYPICAH-UHFFFAOYNA-N	-5.06240867	-1.15321909
Cc1ccc(N(c2ccc([N+](=O)[O-])cc2)c2ccc3c(c2)C2(c4cc(N(c5ccc(C)cc5)c5ccc([N+](=O)[O-])cc5)ccc4O3)c3cc(N(c4ccc(C)cc4)c4ccc([N+](=O)[O-])cc4)ccc3-c3ccc(N(c4ccc(C)cc4)c4ccc([N+](=O)[O-])cc4)cc32)cc1	OTTQOTRJRDAWRN-UHFFFAOYNA-N	-5.648542204	-2.523313029
FC(F)(F)c1ccc(N(c2ccc(Cl)cc2)c2ccc3c(c2)C2(c4cc(N(c5ccc(Cl)cc5)c5ccc(C(F)(F)F)cc5)ccc4-3)c3ccsc3-c3sccc32)cc1	FTDFELDPCFZSGC-UHFFFAOYNA-N	-5.38431952	-1.688467308
COc1ccc(N(c2ccc3c(c2)C2(c4cc(N(c5ccc(OC)cc5)c5ccccc5OC)ccc4O3)c3cc(N(c4cccc(OC)c4)c4cccc(OC)c4)ccc3-c3ccc(N(c4cccc(OC)c4)c4cccc(OC)c4)cc32)c2ccccc2OC)cc1	WRCAIEKKLSWBFW-UHFFFAOYNA-N	-4.546752659	-1.03321682
COc1ccc(N(c2ccc(OC)cc2)c2cccc3c2Oc2c(N(c4ccc(OC)cc4)c4ccc(OC)cc4)cccc2C32c3ccccc3-c3ccccc32)cc1	LLYUXYPPDKWZBD-UHFFFAOYNA-N	-4.734511312	-1.131722084
COc1ccc(N(c2cccc(OC)c2)c2ccc3c(c2)C2(c4cc(N(c5cccc(OC)c5)c5cccc(OC)c5)ccc4Oc4ccc(N(c5cccc(OC)c5)c5cccc(OC)c5)cc42)c2cc(N(c4ccc(OC)cc4)c4cccc(OC)c4)ccc2-3)cc1	FHZFOWQPNNLROK-UHFFFAOYNA-N	-4.672197208	-1.050087887
COc1cccc(N(c2cccc(OC)c2)c2ccc3c(c2)C2(c4cc(N(c5cccc(OC)c5)c5cccc(OC)c5)ccc4-3)c3cc(N(c4cccc(OC)c4)c4cccc(OC)c4)ccc3-c3ccc(N(c4cccc(OC)c4)c4cccc(OC)c4)cc32)c1	RSIVEWBXQMLTBD-UHFFFAOYNA-N	-4.711653737	-1.123286551
COc1ccc(N(c2ccccc2)c2ccc3c(c2)C2(c4ccc(N(c5cccc(OC)c5)c5cccc(OC)c5)cc4Oc4cc(N(c5cccc(OC)c5)c5cccc(OC)c5)ccc42)c2cc(N(c4ccccc4)c4ccc(OC)cc4)ccc2-3)cc1	UNAPOOMJHUFXTN-UHFFFAOYNA-N	-4.68661925	-1.073217577
COc1ccccc1N(c1ccc2c(c1)Oc1cc(N(c3ccccc3OC)c3ccccc3OC)ccc1C21c2cc(N(c3ccccc3OC)c3ccccc3OC)ccc2-c2ccc(N(c3ccccc3OC)c3ccccc3OC)cc21)c1ccccc1OC	LMJCWMWVWNRHQC-UHFFFAOYNA-N	-4.513010524	-0.718380934
COc1cccc(N(c2ccccc2)c2ccc3c(c2)C2(c4cc(N(c5ccccc5)c5cccc(OC)c5)ccc4-3)c3cccc(CCC(F)(F)F)c3Oc3c(CCC(F)(F)F)cccc32)c1	FBSQCGXDLSZISW-UHFFFAOYNA-N	-4.904038328	-1.262064686
COc1ccc(N(c2ccc(OC)cc2)c2ccc3c(c2)Oc2cc(N(c4ccc(OC)cc4)c4ccc(OC)cc4)ccc2C32c3cc(N(c4cccc(OC)c4)c4ccccc4OC)ccc3-c3ccc(N(c4cccc(OC)c4)c4ccccc4OC)cc32)cc1	TWOKAJKNEJTTJR-UHFFFAOYNA-N	-4.655054027	-0.941786519
COc1cccc(N(c2ccccc2)c2ccc3c(c2)C2(c4ccc(CC(F)(F)F)cc4-c4cc(CC(F)(F)F)ccc42)c2cc(N(c4ccccc4)c4cccc(OC)c4)ccc2-3)c1	BMJIPMSANQDWSN-UHFFFAOYNA-N	-4.828662753	-1.339345059
COc1ccc(N(c2cccc(OC)c2)c2ccc3c(c2)C2(c4ccc(N(c5cccc(OC)c5)c5ccccc5OC)cc4Oc4cc(N(c5cccc(OC)c5)c5ccccc5OC)ccc42)c2cc(N(c4ccc(OC)cc4)c4cccc(OC)c4)ccc2-3)cc1	OLILWXOIUAGBQP-UHFFFAOYNA-N	-4.566072752	-0.974984426
FC(F)(F)CCc1ccc2c(c1)Oc1cc(CCC(F)(F)F)ccc1C21c2ccsc2-c2sccc21	QVLDUMDBKPGYNO-UHFFFAOYNA-N	-5.650174888	-1.498803857
COc1cc2c(s1)-c1sc(OC)cc1C21c2ccc(CCC(F)(F)F)cc2Oc2cc(CCC(F)(F)F)ccc21	MFNLHCRKRNIBGJ-UHFFFAOYNA-N	-4.901861416	-1.016889981
COc1ccc(N(c2ccccc2OC)c2cccc3c2Oc2c(N(c4ccc(OC)cc4)c4ccccc4OC)cccc2C32c3ccccc3-c3ccccc32)cc1	KUWKFACCOXWBSG-UHFFFAOYNA-N	-4.746756442	-1.075394488
COc1ccc(N(c2ccc(OC)cc2)c2ccc3c(c2)C2(c4cc(CC(F)(F)F)ccc4-c4ccc(CC(F)(F)F)cc42)c2cc(N(c4ccc(OC)cc4)c4ccc(OC)cc4)ccc2-3)cc1	HXIRTTXDHTZWOJ-UHFFFAOYNA-N	-4.502670193	-1.393767857
CSc1ccc(N(c2ccccc2)c2ccc3c(c2)C2(c4cc(N(c5ccccc5)c5ccc(SC)cc5)ccc4-3)c3ccsc3-c3sccc32)cc1	MLQNBFVENBXFOE-UHFFFAOYNA-N	-4.866758711	-1.307779836
COc1ccc(N(c2cccc(OC)c2)c2ccc3c(c2)C2(c4cc(N(c5ccccc5)c5cccc(OC)c5)ccc4-c4ccc(N(c5ccccc5)c5cccc(OC)c5)cc42)c2cc(N(c4ccc(OC)cc4)c4cccc(OC)c4)ccc2-3)cc1	KCHAJJUTWLTFPS-UHFFFAOYNA-N	-4.695326897	-1.093626126
COc1ccc(N(c2cccc(OC)c2)c2ccc3c(c2)-c2cc(N(c4ccc(OC)cc4)c4cccc(OC)c4)ccc2C32c3cc(N(c4ccccc4OC)c4ccccc4OC)ccc3Oc3ccc(N(c4ccccc4OC)c4ccccc4OC)cc32)cc1	RPDNMXWXHALGNT-UHFFFAOYNA-N	-4.637638732	-1.02777454
COc1ccc(N(c2ccc(OC)cc2)c2ccc3c(c2)-c2cc(N(c4ccc(OC)cc4)c4ccc(OC)cc4)ccc2C32c3cc(N(c4cccc(OC)c4)c4cccc(OC)c4)ccc3Oc3ccc(N(c4cccc(OC)c4)c4cccc(OC)c4)cc32)cc1	ZUOTVNIHLGXAIU-UHFFFAOYNA-N	-4.724987322	-1.087639618
COc1ccc(N(c2ccc(OC)cc2)c2ccc3c(c2)-c2cc(N(c4ccc(OC)cc4)c4ccc(OC)cc4)ccc2C32c3cc(N(c4ccc(OC)cc4)c4ccccc4OC)ccc3Oc3ccc(N(c4ccc(OC)cc4)c4ccccc4OC)cc32)cc1	IPAPXBHBDKWAHV-UHFFFAOYNA-N	-4.501309623	-0.973079628
COc1ccc(N(c2ccc(F)cc2)c2ccc3c(c2)C2(c4cc(N(c5ccc(F)cc5)c5ccc(OC)cc5)ccc4-3)c3ccsc3-c3sccc32)cc1	RJCQVWQGCJZVSI-UHFFFAOYNA-N	-4.742946846	-1.236758085
COc1cccc(N(c2cccc(OC)c2)c2ccc3c(c2)C2(c4cc(N(c5cccc(OC)c5)c5cccc(OC)c5)ccc4O3)c3cc(N(c4cccc(OC)c4)c4cccc(OC)c4)ccc3-c3ccc(N(c4cccc(OC)c4)c4cccc(OC)c4)cc32)c1	SXMGFMDUXRZCKP-UHFFFAOYNA-N	-4.745395872	-1.102878001
Cc1ccc(N(c2ccccc2)c2ccc3c(c2)C2(c4cc(N(c5ccccc5)c5ccc(C)cc5)ccc4-3)c3ccsc3-c3sccc32)cc1	UVRPEUQUUROKJY-UHFFFAOYNA-N	-4.797913872	-1.235397515
O=[N+]([O-])c1ccc(N(c2ccc(F)cc2)c2ccc3c(c2)C2(c4cc(N(c5ccc(F)cc5)c5ccc([N+](=O)[O-])cc5)ccc4-3)c3ccsc3-c3sccc32)cc1	OJGCFGZHIWARMS-UHFFFAOYNA-N	-5.628677883	-2.38834449
COc1ccc(N(c2ccc(OC)cc2)c2ccc3c(c2)C2(c4cc(N(c5ccc(OC)cc5)c5ccc(OC)cc5)ccc4-3)c3cc(N(c4ccc(OC)cc4)c4cccc(OC)c4)ccc3-c3ccc(N(c4ccc(OC)cc4)c4cccc(OC)c4)cc32)cc1	GRZILWBKVSYVDH-UHFFFAOYNA-N	-4.479812617	-0.991311266
COc1ccc(N(c2ccc(OC)cc2)c2ccc3c(c2)Oc2cc(N(c4ccc(OC)cc4)c4ccc(OC)cc4)ccc2C32c3c(OC)csc3-c3scc(OC)c32)cc1	SAVPDTWLMCDRBJ-UHFFFAOYNA-N	-4.699680721	-1.065598385
COc1ccc(N(c2ccc(OC)cc2)c2ccc3c(c2)C2(c4ccccc4-c4ccccc42)c2cc(N(c4ccc(OC)cc4)c4ccc(OC)cc4)ccc2-3)cc1	LZHVTCXAXYYCIF-UHFFFAOYNA-N	-4.478996275	-0.98886224
COc1cccc(N(c2ccccc2OC)c2cccc3c2Oc2c(N(c4cccc(OC)c4)c4ccccc4OC)cccc2C32c3ccccc3-c3ccccc32)c1	KHPZVHGEHCDJKT-UHFFFAOYNA-N	-4.969889913	-1.101245318
FC(F)(F)c1ccc(N(c2ccccc2)c2ccc3c(c2)C2(c4cc(N(c5ccccc5)c5ccc(C(F)(F)F)cc5)ccc4O3)c3cc(N(c4ccccc4)c4ccc(C(F)(F)F)cc4)ccc3-c3ccc(N(c4ccccc4)c4ccc(C(F)(F)F)cc4)cc32)cc1	SOULQSMKTSOYIW-UHFFFAOYNA-N	-5.296970929	-1.626425318
Fc1ccc(N(c2ccc(F)cc2)c2ccc3c(c2)C2(c4cc(N(c5ccc(F)cc5)c5ccc(F)cc5)ccc4O3)c3cc(N(c4ccc(F)cc4)c4ccc(F)cc4)ccc3-c3ccc(N(c4ccc(F)cc4)c4ccc(F)cc4)cc32)cc1	IQGJNRKLIJVORX-UHFFFAOYNA-N	-5.242003903	-1.618806127
COc1cc2c(s1)-c1sc(OC)cc1C21c2ccc(C(F)(F)F)cc2Oc2cc(C(F)(F)F)ccc21	AIXRFKCCHRBEPH-UHFFFAOYNA-N	-5.077102825	-1.334174893
COc1cccc(N(c2cccc(OC)c2)c2ccc3c(c2)C2(c4cc(N(c5cccc(OC)c5)c5cccc(OC)c5)ccc4-3)c3cccc(F)c3Oc3c(F)cccc32)c1	ZEXAOLXOYFJUFX-UHFFFAOYNA-N	-4.920093053	-1.308324064
COc1ccccc1N(c1ccc2c(c1)C1(c3cc(N(c4ccccc4OC)c4ccccc4OC)ccc3O2)c2ccccc2-c2ccccc21)c1ccccc1OC	JDTJUXJDUKBLCO-UHFFFAOYNA-N	-4.655054027	-1.03049568
COc1cccc(N(c2ccccc2)c2ccc3c(c2)C2(c4ccccc4Oc4ccccc42)c2cc(N(c4ccccc4)c4cccc(OC)c4)ccc2-3)c1	BVTVWIGHXWWRRO-UHFFFAOYNA-N	-4.877915385	-1.24056768
FC(F)(F)c1ccc2c(c1)C1(c3cc(C(F)(F)F)ccc3O2)c2cc(N(c3ccccc3)c3ccccc3)ccc2-c2ccc(N(c3ccccc3)c3ccccc3)cc21	AUTYDPDFQZNDHR-UHFFFAOYNA-N	-5.029482877	-1.42261194
COc1ccc(N(c2cccc(OC)c2)c2ccc3c(c2)C2(c4cc(N(c5ccc(OC)cc5)c5cccc(OC)c5)ccc4O3)c3ccccc3-c3ccccc32)cc1	RETHXLFZQRJXCP-UHFFFAOYNA-N	-4.742946846	-1.160838281
COc1ccc(N(c2ccccc2)c2ccc3c(c2)C2(c4cc(N(c5ccccc5)c5ccc(OC)cc5)ccc4-3)c3cccc(N(c4ccc(OC)cc4)c4ccc(OC)cc4)c3-c3c(N(c4ccc(OC)cc4)c4ccc(OC)cc4)cccc32)cc1	BMUWKZRRTPZNOO-UHFFFAOYNA-N	-4.670020296	-1.103150115
COc1ccc(N(c2ccc3c(c2)C2(c4cc(N(c5ccc(OC)cc5)c5ccccc5OC)ccc4O3)c3cc(N(c4ccccc4OC)c4ccccc4OC)ccc3-c3ccc(N(c4ccccc4OC)c4ccccc4OC)cc32)c2ccccc2OC)cc1	WMXFHHHFWYWDNG-UHFFFAOYNA-N	-4.491785633	-0.840560115
COc1ccc(N(c2cccc(OC)c2)c2cccc3c2Oc2c(N(c4ccc(OC)cc4)c4cccc(OC)c4)cccc2C32c3cc(N(c4ccccc4)c4cccc(OC)c4)ccc3-c3ccc(N(c4ccccc4)c4cccc(OC)c4)cc32)cc1	HKZYZGGWCHZBLV-UHFFFAOYNA-N	-4.789750452	-1.124919235
COc1ccc(N(c2ccc(OC)cc2)c2ccc3c(c2)C2(c4cc(N(c5ccc(OC)cc5)c5ccc(OC)cc5)ccc4-3)c3cccc(N(c4cccc(OC)c4)c4cccc(OC)c4)c3-c3c(N(c4cccc(OC)c4)c4cccc(OC)c4)cccc32)cc1	FYGUZEBAECXHHB-UHFFFAOYNA-N	-4.532330617	-1.205192862
COc1cccc(N(c2cccc(OC)c2)c2ccc3c(c2)C2(c4cc(N(c5cccc(OC)c5)c5cccc(OC)c5)ccc4-3)c3cccc(CC(F)(F)F)c3Oc3c(CC(F)(F)F)cccc32)c1	LPBCOISHKCUMQP-UHFFFAOYNA-N	-4.844717478	-1.223696613
COc1ccc(N(c2cccc(OC)c2)c2ccc3c(c2)-c2cc(N(c4ccc(OC)cc4)c4cccc(OC)c4)ccc2C32c3cc(N(c4ccc(OC)cc4)c4ccccc4OC)ccc3Oc3ccc(N(c4ccc(OC)cc4)c4ccccc4OC)cc32)cc1	HEXPUDYAXJUBJN-UHFFFAOYNA-N	-4.585120732	-1.03457739
FC(F)(F)c1ccc(N(c2ccc(C(F)(F)F)cc2)c2ccc3c(c2)C2(c4cc(N(c5ccc(C(F)(F)F)cc5)c5ccc(C(F)(F)F)cc5)ccc4-3)c3ccsc3-c3sccc32)cc1	YAAQQQHZASCVGJ-UHFFFAOYNA-N	-5.597656888	-1.8536405
COc1cccc(N(c2cccc(OC)c2)c2ccc3c(c2)C2(c4ccc(N(c5ccccc5OC)c5ccccc5OC)cc4Oc4cc(N(c5ccccc5OC)c5ccccc5OC)ccc42)c2cc(N(c4cccc(OC)c4)c4cccc(OC)c4)ccc2-3)c1	WNLGNAQFURSWDC-UHFFFAOYNA-N	-4.722266182	-1.051176343
COc1ccc(N(c2cccc(OC)c2)c2ccc3c(c2)C2(c4cc(N(c5ccc(OC)cc5)c5cccc(OC)c5)ccc4-3)c3cccc(N(c4ccc(OC)cc4)c4cccc(OC)c4)c3Oc3c(N(c4ccc(OC)cc4)c4cccc(OC)c4)cccc32)cc1	YMYQTXNBDNMPCQ-UHFFFAOYNA-N	-4.647706949	-0.999746799
COc1cccc(N(c2cccc(OC)c2)c2ccc3c(c2)C2(c4cc(CC(F)(F)F)ccc4-c4ccc(CC(F)(F)F)cc42)c2cc(N(c4cccc(OC)c4)c4cccc(OC)c4)ccc2-3)c1	HIBSREOKDADUII-UHFFFAOYNA-N	-4.78349183	-1.41172738
FC(F)(F)CCc1ccc2c(c1)-c1cc(CCC(F)(F)F)ccc1C21c2cc(N(c3ccccc3)c3ccccc3)ccc2-c2ccc(N(c3ccccc3)c3ccccc3)cc21	RNCHSAZBNLBSQT-UHFFFAOYNA-N	-4.980502359	-1.347780592
COc1ccc(N(c2ccc(OC)cc2)c2ccc3c(c2)C2(c4cc(C(F)(F)F)ccc4Oc4ccc(C(F)(F)F)cc42)c2cc(N(c4ccc(OC)cc4)c4ccc(OC)cc4)ccc2-3)cc1	BQTFPAVXNNQTHI-UHFFFAOYNA-N	-4.640087757	-1.287643401
COc1cccc(N(c2cccc(OC)c2)c2ccc3c(c2)C2(c4cc(N(c5cccc(OC)c5)c5cccc(OC)c5)ccc4O3)c3c(OC)csc3-c3scc(OC)c32)c1	DPOSYDTVOMEWDH-UHFFFAOYNA-N	-4.809614773	-1.15457966
COc1csc2c1C1(c3cc(F)ccc3Oc3ccc(F)cc31)c1c(OC)csc1-2	NYVBTHKYQFFMTQ-UHFFFAOYNA-N	-5.514390007	-1.36056995
CSc1ccc(N(c2ccc(F)cc2)c2ccc3c(c2)C2(c4cc(N(c5ccc(F)cc5)c5ccc(SC)cc5)ccc4O3)c3cc(N(c4ccc(F)cc4)c4ccc(SC)cc4)ccc3-c3ccc(N(c4ccc(F)cc4)c4ccc(SC)cc4)cc32)cc1	JZHGOTDIQRTHPY-UHFFFAOYNA-N	-4.957100556	-1.465061722
COc1ccc(N(c2ccc(OC)cc2)c2ccc3c(c2)Oc2cc(N(c4ccc(OC)cc4)c4ccc(OC)cc4)ccc2C32c3ccc(N(c4ccccc4OC)c4ccccc4OC)cc3-c3cc(N(c4ccccc4OC)c4ccccc4OC)ccc32)cc1	IFDPWQVOVXDMJI-UHFFFAOYNA-N	-4.658047281	-0.82994767
Fc1ccc2c(c1)C1(c3cc(F)ccc3O2)c2cc(N(c3ccccc3)c3ccccc3)ccc2-c2ccc(N(c3ccccc3)c3ccccc3)cc21	DZCMCNBUJMYKTG-UHFFFAOYNA-N	-4.954107302	-1.299072188
COc1cccc(N(c2cccc(OC)c2)c2ccc3c(c2)C2(c4cc(N(c5cccc(OC)c5)c5cccc(OC)c5)ccc4O3)c3cc(N(c4ccccc4)c4ccccc4)ccc3-c3ccc(N(c4ccccc4)c4ccccc4)cc32)c1	ITVFOSZVPDRQFM-UHFFFAOYNA-N	-4.756280431	-1.078387742
COc1ccc(N(c2ccc(OC)cc2)c2ccc3c(c2)C2(c4cc(N(c5ccc(OC)cc5)c5ccc(OC)cc5)ccc4O3)c3cc(N(c4ccccc4)c4ccccc4)ccc3-c3ccc(N(c4ccccc4)c4ccccc4)cc32)cc1	JBWJMYWUVABHIL-UHFFFAOYNA-N	-4.640087757	-1.146688354
COc1ccc(N(c2cccc(OC)c2)c2ccc3c(c2)Oc2cc(N(c4ccc(OC)cc4)c4cccc(OC)c4)ccc2C32c3cc(N(c4ccccc4OC)c4ccccc4OC)ccc3-c3ccc(N(c4ccccc4OC)c4ccccc4OC)cc32)cc1	RSNRFSLOVKWKFF-UHFFFAOYNA-N	-4.492057747	-0.651168778
COc1ccc(N(c2cccc(OC)c2)c2ccc3c(c2)C2(c4ccc(F)cc4-c4cc(F)ccc42)c2cc(N(c4ccc(OC)cc4)c4cccc(OC)c4)ccc2-3)cc1	QSGAAEUOTZQHRG-UHFFFAOYNA-N	-4.746484328	-1.476762624
COc1cccc(N(c2ccc3c(c2)Oc2cc(N(c4cccc(OC)c4)c4ccccc4OC)ccc2C32c3cc(N(c4ccccc4OC)c4ccccc4OC)ccc3-c3ccc(N(c4ccccc4OC)c4ccccc4OC)cc32)c2ccccc2OC)c1	VRXIHKXAWBNURA-UHFFFAOYNA-N	-4.451784876	-0.677835949
COc1cc2c(s1)-c1sc(OC)cc1C21c2ccccc2Oc2ccccc21	FPDBXIHNFZMZHZ-UHFFFAOYNA-N	-4.752198721	-0.86341769
COc1ccc(N(c2cccc(OC)c2)c2ccc3c(c2)C2(c4cc(N(c5ccc(OC)cc5)c5cccc(OC)c5)ccc4-3)c3cc(N(c4cccc(OC)c4)c4cccc(OC)c4)ccc3-c3ccc(N(c4cccc(OC)c4)c4cccc(OC)c4)cc32)cc1	XDHKIHYMQXXXJI-UHFFFAOYNA-N	-4.647162721	-1.104238571
COc1ccc(N(c2cccc(OC)c2)c2ccc3c(c2)C2(c4cc(N(c5ccc(OC)cc5)c5cccc(OC)c5)ccc4-3)c3cc(C(F)(F)F)ccc3-c3ccc(C(F)(F)F)cc32)cc1	BUQVCOFDJZEZAD-UHFFFAOYNA-N	-4.781587032	-1.946159256
COc1ccc(N(c2cccc(OC)c2)c2ccc3c(c2)C2(c4cc(N(c5ccc(OC)cc5)c5cccc(OC)c5)ccc4O3)c3cc(N(c4cccc(OC)c4)c4cccc(OC)c4)ccc3-c3ccc(N(c4cccc(OC)c4)c4cccc(OC)c4)cc32)cc1	DNVPIKISLADHJD-UHFFFAOYNA-N	-4.809614773	-1.145872012
COc1csc2c1C1(c3ccccc3Oc3ccccc31)c1c(OC)csc1-2	BOFBOWOJBREXDK-UHFFFAOYNA-N	-5.370985935	-1.206281318
COc1ccc(N(c2ccc(OC)cc2)c2ccc3c(c2)C2(c4cc(N(c5ccc(OC)cc5)c5ccc(OC)cc5)ccc4O3)c3ccc(N(c4ccccc4OC)c4ccccc4OC)cc3-c3cc(N(c4ccccc4OC)c4ccccc4OC)ccc32)cc1	GMUPLEIJCZPHKQ-UHFFFAOYNA-N	-4.425389819	-0.737156799
COc1cccc(N(c2ccccc2)c2ccc3c(c2)C2(c4cc(N(c5ccccc5)c5ccccc5)ccc4-c4ccc(N(c5ccccc5)c5ccccc5)cc42)c2cc(N(c4ccccc4)c4cccc(OC)c4)ccc2-3)c1	ZTMXCMKODVVYOX-UHFFFAOYNA-N	-4.84145211	-1.206009204
Clc1ccc(N(c2ccc(Cl)cc2)c2ccc3c(c2)C2(c4cc(N(c5ccc(Cl)cc5)c5ccc(Cl)cc5)ccc4-3)c3ccsc3-c3sccc32)cc1	IXNGKIJOQOJSEJ-UHFFFAOYNA-N	-5.149757261	-1.496082717
COc1ccc(N(c2cccc(OC)c2)c2ccc3c(c2)C2(c4cc(N(c5ccc(OC)cc5)c5cccc(OC)c5)ccc4O3)c3cc(N(c4ccccc4)c4ccccc4)ccc3-c3ccc(N(c4ccccc4)c4ccccc4)cc32)cc1	AMPVPXQCDNFEKV-UHFFFAOYNA-N	-4.765260193	-1.160566167
COc1ccc(N(c2cccc(OC)c2)c2ccc3c(c2)-c2cc(N(c4ccc(OC)cc4)c4cccc(OC)c4)ccc2C32c3cc(N(c4cccc(OC)c4)c4cccc(OC)c4)ccc3Oc3ccc(N(c4cccc(OC)c4)c4cccc(OC)c4)cc32)cc1	ZLSLOSCZMVJUTI-UHFFFAOYNA-N	-4.857234722	-1.110225079
COc1ccccc1N(c1ccc2c(c1)C1(c3cc(N(c4ccccc4OC)c4ccccc4OC)ccc3-2)c2cccc(N(c3ccccc3OC)c3ccccc3OC)c2Oc2c(N(c3ccccc3OC)c3ccccc3OC)cccc21)c1ccccc1OC	ZODVBVRMOBPERZ-UHFFFAOYNA-N	-4.675190462	-0.77198739
COc1ccc(N(c2ccc3c(c2)C2(c4ccc(N(c5ccccc5OC)c5ccccc5OC)cc4Oc4cc(N(c5ccccc5OC)c5ccccc5OC)ccc42)c2cc(N(c4ccc(OC)cc4)c4ccccc4OC)ccc2-3)c2ccccc2OC)cc1	NCDNQAJIKCYAOW-UHFFFAOYNA-N	-4.339129685	-0.624229493
Cc1ccc(N(c2ccc(C(F)(F)F)cc2)c2ccc3c(c2)C2(c4cc(N(c5ccc(C)cc5)c5ccc(C(F)(F)F)cc5)ccc4-3)c3ccsc3-c3sccc32)cc1	DJPCHJAPUFYRGF-UHFFFAOYNA-N	-5.179417686	-1.499892313
COc1ccc(N(c2ccc3c(c2)C2(c4cc(N(c5ccc(OC)cc5)c5ccccc5OC)ccc4O3)c3ccc(N(c4ccccc4OC)c4ccccc4OC)cc3-c3cc(N(c4ccccc4OC)c4ccccc4OC)ccc32)c2ccccc2OC)cc1	LRMNCCWIMRHEMV-UHFFFAOYNA-N	-4.598182203	-0.779062353
COc1ccc(N(c2cccc(OC)c2)c2ccc3c(c2)C2(c4cc(N(c5ccc(OC)cc5)c5cccc(OC)c5)ccc4O3)c3cc(N(c4ccc(OC)cc4)c4cccc(OC)c4)ccc3-c3ccc(N(c4ccc(OC)cc4)c4cccc(OC)c4)cc32)cc1	JGXBJEQWXVCYBJ-UHFFFAOYNA-N	-4.641992555	-1.043829266
COc1ccc(N(c2ccccc2)c2ccc3c(c2)C2(c4cc(N(c5ccccc5)c5ccc(OC)cc5)ccc4-3)c3cccc(CCC(F)(F)F)c3Oc3c(CCC(F)(F)F)cccc32)cc1	QJBDXESNTQPZKZ-UHFFFAOYNA-N	-4.737504566	-1.13417111
COc1csc2c1C1(c3cc(CC(F)(F)F)ccc3Oc3ccc(CC(F)(F)F)cc31)c1c(OC)csc1-2	VNKSRCGQVZZJFW-UHFFFAOYNA-N	-5.496974712	-1.332814323
COc1ccc(N(c2ccc3c(c2)C2(c4cc(N(c5ccc(OC)cc5)c5ccccc5OC)ccc4-3)c3cccc(N(c4ccc(OC)cc4)c4ccccc4OC)c3Oc3c(N(c4ccc(OC)cc4)c4ccccc4OC)cccc32)c2ccccc2OC)cc1	HBTQMMIEQLCTAZ-UHFFFAOYNA-N	-4.515187436	-0.890084861
COc1cccc(N(c2cccc(OC)c2)c2ccc3c(c2)C2(c4ccc(F)cc4-c4cc(F)ccc42)c2cc(N(c4cccc(OC)c4)c4cccc(OC)c4)ccc2-3)c1	BCLQCGOERWVJFC-UHFFFAOYNA-N	-4.884718234	-1.462340582
COc1ccc(N(c2cccc(OC)c2)c2ccc3c(c2)C2(c4cc(N(c5ccc(OC)cc5)c5cccc(OC)c5)ccc4-3)c3cccc(C(F)(F)F)c3-c3c(C(F)(F)F)cccc32)cc1	ADZJNRSOEHYMTJ-UHFFFAOYNA-N	-4.753831405	-1.80928592
COc1ccc(N(c2ccc(OC)cc2)c2ccc3c(c2)C2(c4cc(N(c5ccc(OC)cc5)c5ccc(OC)cc5)ccc4O3)c3cc(N(c4ccc(OC)cc4)c4ccccc4OC)ccc3-c3ccc(N(c4ccc(OC)cc4)c4ccccc4OC)cc32)cc1	CDIBNZURSUBDFM-UHFFFAOYNA-N	-4.45885984	-0.807090094
COc1ccc(N(c2cccc(OC)c2)c2ccc3c(c2)C2(c4cc(N(c5ccc(OC)cc5)c5cccc(OC)c5)ccc4O3)c3c(OC)csc3-c3scc(OC)c32)cc1	UCMGEXAZOBYXQV-UHFFFAOYNA-N	-4.67437412	-1.161382509
COc1ccccc1N(c1ccc2c(c1)-c1cc(N(c3ccccc3OC)c3ccccc3OC)ccc1C21c2ccccc2Oc2ccccc21)c1ccccc1OC	KDDDZSFGTYUQLO-UHFFFAOYNA-N	-4.942134286	-0.879472416
FC(F)(F)Cc1cccc2c1-c1c(CC(F)(F)F)cccc1C21c2cc(N(c3ccccc3)c3ccccc3)ccc2-c2ccc(N(c3ccccc3)c3ccccc3)cc21	KYFKMDNYUGJAKT-UHFFFAOYNA-N	-4.905671012	-1.498803857
c1ccc(N(c2ccccc2)c2ccc3c(c2)C2(c4cc(N(c5ccccc5)c5ccccc5)ccc4-3)c3ccsc3-c3sccc32)cc1	IFGBHLDQBPTQQM-UHFFFAOYNA-N	-4.878187499	-1.25825509
COc1ccc(N(c2ccc3c(c2)C2(c4cc(N(c5ccc(OC)cc5)c5ccccc5OC)ccc4O3)c3ccc(N(c4cccc(OC)c4)c4ccccc4OC)cc3-c3cc(N(c4cccc(OC)c4)c4ccccc4OC)ccc32)c2ccccc2OC)cc1	VIUJXSXTUVDKIW-UHFFFAOYNA-N	-4.610155219	-0.991039152
COc1csc2c1C1(c3cc(C(F)(F)F)ccc3Oc3ccc(C(F)(F)F)cc31)c1c(OC)csc1-2	SRPPSYFJFARYTE-UHFFFAOYNA-N	-5.645821065	-1.500980769
COc1cccc(N(c2cccc(OC)c2)c2ccc3c(c2)-c2cc(N(c4cccc(OC)c4)c4cccc(OC)c4)ccc2C32c3cc(N(c4cccc(OC)c4)c4cccc(OC)c4)ccc3Oc3ccc(N(c4cccc(OC)c4)c4cccc(OC)c4)cc32)c1	OAMXTFRPJLNVHK-UHFFFAOYNA-N	-4.89260954	-1.110225079
COc1ccc(N(c2ccc(OC)cc2)c2ccc3c(c2)Oc2cc(N(c4ccc(OC)cc4)c4ccc(OC)cc4)ccc2C32c3cc(N(c4ccccc4)c4ccccc4)ccc3-c3ccc(N(c4ccccc4)c4ccccc4)cc32)cc1	JRMXZUDOUYHHEA-UHFFFAOYNA-N	-4.754919861	-1.114851017
COc1cccc(N(c2ccc3c(c2)C2(c4cc(N(c5cccc(OC)c5)c5ccccc5OC)ccc4O3)c3cc(N(c4cccc(OC)c4)c4ccccc4OC)ccc3-c3ccc(N(c4cccc(OC)c4)c4ccccc4OC)cc32)c2ccccc2OC)c1	XFMLHJSNHPZUNR-UHFFFAOYNA-N	-4.777505322	-1.062877245
COc1ccc(N(c2cccc(OC)c2)c2ccc3c(c2)C2(c4cc(F)ccc4-c4ccc(F)cc42)c2cc(N(c4ccc(OC)cc4)c4cccc(OC)c4)ccc2-3)cc1	VAMKUQLOFZNZJC-UHFFFAOYNA-N	-4.742402618	-1.18941025
COc1ccc(N(c2ccccc2)c2ccc3c(c2)C2(c4ccc(CC(F)(F)F)cc4-c4cc(CC(F)(F)F)ccc42)c2cc(N(c4ccccc4)c4ccc(OC)cc4)ccc2-3)cc1	WDVOLFWQUYEQIZ-UHFFFAOYNA-N	-4.687163478	-1.278935753
COc1cccc(N(c2cccc(OC)c2)c2ccc3c(c2)C2(c4cc(CCC(F)(F)F)ccc4-c4ccc(CCC(F)(F)F)cc42)c2cc(N(c4cccc(OC)c4)c4cccc(OC)c4)ccc2-3)c1	HYYHUMIQKRPWAN-UHFFFAOYNA-N	-4.893153768	-1.2623368
COc1ccc(N(c2ccc(OC)cc2)c2ccc3c(c2)C2(c4cc(N(c5ccc(OC)cc5)c5ccc(OC)cc5)ccc4-3)c3cc(N(c4ccc(OC)cc4)c4ccc(OC)cc4)ccc3-c3ccc(N(c4ccc(OC)cc4)c4ccc(OC)cc4)cc32)cc1	XDXWNHPWWKGTKO-UHFFFAOYNA-N	-4.495051001	-0.996209317
COc1ccc(N(c2ccc(OC)cc2)c2ccc3c(c2)Oc2cc(N(c4ccc(OC)cc4)c4ccc(OC)cc4)ccc2C32c3ccc(N(c4ccc(OC)cc4)c4cccc(OC)c4)cc3-c3cc(N(c4ccc(OC)cc4)c4cccc(OC)c4)ccc32)cc1	ZXMMNGTWKUKQNN-UHFFFAOYNA-N	-4.659952079	-0.969270032
COc1ccc(N(c2ccc(OC)cc2)c2ccc3c(c2)Oc2cc(N(c4ccc(OC)cc4)c4ccc(OC)cc4)ccc2C32c3ccc(N(c4cccc(OC)c4)c4cccc(OC)c4)cc3-c3cc(N(c4cccc(OC)c4)c4cccc(OC)c4)ccc32)cc1	YQZQTCZBIFCIBH-UHFFFAOYNA-N	-4.722266182	-1.004916965
COc1ccc(N(c2ccc3c(c2)C2(c4cc(N(c5cccc(OC)c5)c5cccc(OC)c5)ccc4Oc4ccc(N(c5cccc(OC)c5)c5cccc(OC)c5)cc42)c2cc(N(c4ccc(OC)cc4)c4ccccc4OC)ccc2-3)c2ccccc2OC)cc1	BQDHVWVVBQLYDX-UHFFFAOYNA-N	-4.501853851	-0.87022054
COc1ccc(N(c2ccc(OC)cc2)c2cccc3c2-c2c(N(c4ccc(OC)cc4)c4ccc(OC)cc4)cccc2C32c3cc(N(c4ccccc4)c4ccccc4)ccc3-c3ccc(N(c4ccccc4)c4ccccc4)cc32)cc1	DZOWWEIBQIRNMV-UHFFFAOYNA-N	-4.695054783	-1.18532854
COc1cccc(N(c2cccc(OC)c2)c2ccc3c(c2)C2(c4ccc(C(F)(F)F)cc4-c4cc(C(F)(F)F)ccc42)c2cc(N(c4cccc(OC)c4)c4cccc(OC)c4)ccc2-3)c1	KTHFLTHCPVNSCP-UHFFFAOYNA-N	-4.950841934	-1.642480044
COc1ccc(N(c2ccc(OC)cc2)c2ccc3c(c2)C2(c4cc(N(c5ccc(OC)cc5)c5ccc(OC)cc5)ccc4O3)c3c(OC)csc3-c3scc(OC)c32)cc1	KYXRCJDQYCBZCD-UHFFFAOYNA-N	-4.504302876	-1.128184603
COc1ccc(N(c2ccc(OC)cc2)c2ccc3c(c2)C2(c4cc(N(c5ccc(OC)cc5)c5ccc(OC)cc5)ccc4-3)c3cc(N(c4ccccc4)c4cccc(OC)c4)ccc3-c3ccc(N(c4ccccc4)c4cccc(OC)c4)cc32)cc1	ICVDEEPERJTIFB-UHFFFAOYNA-N	-4.444982027	-1.082741566
COc1cccc(N(c2cccc(OC)c2)c2ccc3c(c2)C2(c4ccc(CC(F)(F)F)cc4Oc4cc(CC(F)(F)F)ccc42)c2cc(N(c4cccc(OC)c4)c4cccc(OC)c4)ccc2-3)c1	DRMZCCASFISMFX-UHFFFAOYNA-N	-4.844717478	-1.213356281
COc1cccc(N(c2cccc(OC)c2)c2ccc3c(c2)Oc2cc(N(c4cccc(OC)c4)c4cccc(OC)c4)ccc2C32c3ccc(N(c4cccc(OC)c4)c4cccc(OC)c4)cc3-c3cc(N(c4cccc(OC)c4)c4cccc(OC)c4)ccc32)c1	ANRFJONYBCFNTO-UHFFFAOYNA-N	-4.966080318	-1.144783556
COc1ccc(N(c2ccc(C(F)(F)F)cc2)c2ccc3c(c2)C2(c4cc(N(c5ccc(OC)cc5)c5ccc(C(F)(F)F)cc5)ccc4O3)c3cc(N(c4ccc(OC)cc4)c4ccc(C(F)(F)F)cc4)ccc3-c3ccc(N(c4ccc(OC)cc4)c4ccc(C(F)(F)F)cc4)cc32)cc1	TVXIPPAXTHLEJR-UHFFFAOYNA-N	-5.176696546	-1.582342852
Fc1cccc2c1-c1c(F)cccc1C21c2cc(N(c3ccccc3)c3ccccc3)ccc2-c2ccc(N(c3ccccc3)c3ccccc3)cc21	AZXRVMNOXLAPSO-UHFFFAOYNA-N	-4.933970867	-1.271860789
COc1ccc(N(c2ccccc2)c2ccc3c(c2)C2(c4cc(F)ccc4Oc4ccc(F)cc42)c2cc(N(c4ccccc4)c4ccc(OC)cc4)ccc2-3)cc1	CYMVLKRBNOVVRJ-UHFFFAOYNA-N	-4.772607271	-1.175532437
COc1ccc(N(c2ccc3c(c2)Oc2cc(N(c4ccc(OC)cc4)c4ccccc4OC)ccc2C32c3ccc(N(c4cccc(OC)c4)c4ccccc4OC)cc3-c3cc(N(c4cccc(OC)c4)c4ccccc4OC)ccc32)c2ccccc2OC)cc1	HCKVAYMRZAAHOS-UHFFFAOYNA-N	-4.67709526	-0.879200302
